# Supplementary material for: Assessing universality of DNA barcoding in geographically isolated selected desert medicinal species of Fabaceae and Poaceae
Source: PeerJ. 2018 Mar 13;6:e4499. doi: 10.7717/peerj.4499 (PMC5855882; doi:10.7717/peerj.4499)
Supplement: Supplemental Information 4 [file peerj-06-4499-s004.fas]

>Acacia_jacquemontii
GCAGAATCCCATGAACCATCGAGTCTTTGAACGCAAGTTGCGCTCGAAGCTGTTAGGCCGATGGCATGTT
TGCCTGGTTGTCACGTA-GTGTCGTCTTCG---------CCCCCGTCGGGGAAGTTAAG----GCGGACG
AAAGCTTCCCGCGAGCGCCTCGTTCCGTTTGGCCGAAAGGGGGCCAAGACGC-GACGACGGCCGTGATCC
A-CGGTGCCTGAGTGAGCTCCCGAGCT--CTCGAGATCTGACATGTGTGCGTCATCTCGCGAGGATCGCC
TGACCATAGGGCCG---------------TCCACCTATACACGACCCCAGGTCAGGC--GGGGTTACCTG
CTGAGTTTAA
>Acacia_jacquemontii
GCAGAATCCCATGAACCATCGAGTCTTTGAACGCAAGTTGCGCTCGAAGCTGTTAGGCCGATGGCATGTT
TGCCTGGTTGTCACGTA-GTGTCGTCTTCG---------CCCCCGTCGGGGAAGTTAAG----GCGGACG
AAAGCTTCCCGCGAGCGCCTCGTTCCGTTTGGCCGAAAGGGGGCCAAGACGC-GACGACGGCCGTGATCC
A-CGGTGCCTGAGTGAGCTCCCGAGCT--CTCGAGATCTGACATGTGTGCGTCATCTCGCGAGGATCGCC
TGACCATAGGGCCG---------------TCCACCTATACACGACCCCAGGTCAGGC--GGGGTTACCTG
CTGAGTTTAA
>Acacia_jacquemontii
GCAGAATCCCATGAACCATCGAGTCTTTGAACGCAAGTTGCGCTCGAAGCTGTTAGGCCGATGGCATGTT
TGCCTGGTTGTCACGTA-GTGTCGTCTTCG---------CCCCCGTCGGGGAAGTTAAG----GCGGACG
AAAGCTTCCCGCGAGCGCCTCGTTCCGTTTGGCCGAAAGGGGGCCAAGACGC-GACGACGGCCGTGATCC
A-CGGTGCCTGAGTGAGCTCCCGAGCT--CTCGAGATCTGACATGTGTGCGTCATCTCGCGAGGATCGCC
TGACCATAGGGCCG---------------TCCACCTATACACGACCCCAGGTCAGGC--GGGGTTACCTG
CTGAGTTTAA
>Acacia_modesta
GCAGAATCCCATGAACCTTTGAGTCTTTGAACTTAAGTTGCGCCCGAAGCCATATGGCCAAGAGCACGCC
TACCTGGGTGTCACGTA-TTGTCATCACCG---------CCCCACCCCAGG----CACG----ACAGAAG
ATGGC---------GAGGCGCCTTCAGGCTGGCCGAAAAGGGGGCCCAACGT-GATGACCGCTATGATCC
A-TGGTGGCTGAGCGAACAC----GTG--CTCGAGATCTA-------------GACGTGTGCAGCTCGTT
CGAGGAAAGGGCCTGGCAGTGCCC-----TCCAACCTTACACGACCCCAGGTTAGGCGGGGGGTTACCCG
TTTAGTTTAA
>Acacia_modesta
GCAGAATCCCATGAACCTTTGAGTCTTTGAACTTAAGTTGCGCCCGAAGCCATATGGCCAAGAGCACGCC
TACCTGGGTGTCACGTA-TTGTCATCACCG---------CCCCACCCCAGG----CACG----ACAGAAG
ATGGC---------GAGGCGCCTTCAGGCTGGCCGAAAAGGGGGCCCAACGT-GATGACCGCTATGATCC
A-TGGTGGCTGAGCGAACAC----GTG--CTCGAGATCTA-------------GACGTGTGCAGCTCGTT
CGAGGAAAGGGCCTGGCAGTGCCC-----TCCAACCTTACACGACCCCAGGTTAGGCGGGGGGTTACCCG
TTTAGTTTAA
>Acacia_modesta
GCAGAATCCCATGAACCTTTGAGTCTTTGAACTTAAGTTGCGCCCGAAGCCATATGGCCAAGAGCACGCC
TACCTGGGTGTCACGTA-TTGTCATCACCG---------CCCCACCCCAGG----CACG----ACAGAAG
ATGGC---------GAGGCGCCTTCAGGCTGGCCGAAAAGGGGGCCCAACGT-GATGACCGCTATGATCC
A-TGGTGGCTGAGCGAACAC----GTG--CTCGAGATCTA-------------GACGTGTGCAGCTCGTT
CGAGGAAAGGGCCTGGCAGTGCCC-----TCCAACCTTACACGACCCCAGGTTAGGCGGGGGGTTACCCG
TTTAGTTTAA
>Acacia_nilotica
GCAGAATCCCGCGAACCATCGAGTCTTTGTACACTAGTGACGCCCGAAGCCGCTAGGCCGAGGGCACGGC
TACCTGGGTGTCACGCA-GTGTCGCCTACG---------CCCTCGTCGAGGACGTCAAG----GCAGATG
ATGGCCTCCCGCGAGCGTCACCTCCCAGCTGGCTGAAATAGGGGTCCAACGC-AACG-------------
----------------------------------------------------------------------
----------------------------------------------------------------------
----------
>Acacia_nilotica
---------------------------------------------------------------GCACGCC
TGCCTGGGTGTCACGCAGTCGTCGCCTCCG---------CCCCCGTCGAGGACGTCAAG----GCGGATG
ATGGCCTCCCGCGAGCGTCACCTCCCGGCTGGCTGAAATAGGGGCCCTACGC-GACGGCGGCCGCGATCC
A-CGGTGGCTGAGTGAGACCCCGGGCGCTCTCGAGACCGGCTGCGCGCGTGCCTACCAGTGCGCGCCGCA
ATGTGAGGAGGCGC-----CACCCGCTG--CGTCCAGGCCTCTACCTCAGCGGAGGA--GGGGCCACCCG
CTGAGTTTAA
>Acacia_nilotica
---------------------------------------------------------------GCACGCC
TGCCTGGGTGTCACGCAGTCGTCGCCTCCG---------CCCCCGTCGAGGACGTCAAG----GCGGATG
ATGGCCTCCCGCGAGCGTCACCTCCCGGCTGGCTGAAATAGGGGCCCTACGC-GACGGCGGCCGCGATCC
A-CGGTGGCTGAGTGAGACCCCGGGCGCTCTCGAGACCGGCTGCGCGCGTGCCTACCAGTGCGCGCCGCA
ATGTGAGGAGGCGC-----CACCCGCTG--CGTCCAGGCCTCTACCTCAGCGGAGGA--GGGGCCACCCG
CTGAGTTTAA
>Cenchrus_ciliaris
GCAGAATCCCGCGAACCATCGAGTTTTTGAACGCAAGTTGCGCCCGAGGCCTTCTGGCTGAGGGCACGTC
TGCCTGGGCGTCACGCCAAAAGACACTCCCAACCC---ATCCATGGGGGAAGGACGTGGTGTTTGGCTCC
CCGTG-----CTGTATGGTGCGGTGGGCCGAAGTTTGGGCTGCCGGCATAGCTTGTCGGGCACCGCACGT
GGTGGGCGACATCT-TAGTTGTTCTCGGTGTAGTGTCTCGGCACGCAGTTGGCTCG--TTGGCCCTAACG
ACCCATACGTGACCGAAGTGCTCTGTCACTCG-GAC----------CGCGACCCCAGGTCAGGCGGGACT
ACCCGCTGAGTTTAA
>Cenchrus_ciliaris
GCAGAATCCCGCGAACCATCGAGTTTTTGAACGCAAGTTGCGCCCGAGGCCTTCTGGCTGAGGGCACGTC
TGCCTGGGCGTCACGCCAAAAGACACTCCCAACCC---ATCCATGGGGGAAGGACGTGGTGTTTGGCTCC
CCGTG-----CTGTATGGTGCGGTGGGCCGAAGTTTGGGCTGCCGGCATAGCTTGTCGGGCACCGCACGT
GGTGGGCGACATCT-TAGTTGTTCTCGGTGTAGTGTCTCGGCACGCAGTTGGCTCG--TTGGCCCTAACG
ACCCATACGTGACCGAAGTGCTCTGTCACTCG-GAC----------CGCGACCCCAGGTCAGGCGGGACT
ACCCGCTGAGTTTAA
>Cenchrus_ciliaris
GCAGAATCCCGCGAACCATCGAGTTTTTGAACGCAAGTTGCGCCCGAGGCCTTCTGGCTGAGGGCACGTC
TGCCTGGGCGTCACGCCAAAAGACACTCCCAACCC---ATCCATGGGGGAAGGACGTGGTGTTTGGCTCC
CCGTG-----CTGTATGGTGCGGTGGGCCGAAGTTTGGGCTGCCGGCATAGCTTGTCGGGCACCGCACGT
GGTGGGCGACATCT-TAGTTGTTCTCGGTGTAGTGTCTCGGCACGCAGTTGGCTCG--TTGGCCCTAACG
ACCCATACGTGACCGAAGTGCTCTGTCACTCG-GAC----------CGCGACCCCAGGTCAGGCGGGACT
ACCCGCTGAGTTTAA
>Crotalaria_burhia
GCAGAATCCCGTGAACCATCGAGTCTTTGAACGCAAGTTGCGCCCGAAGCCATTAGGCTGAGGGCACGCC
TGCCTGGGTGTCGCCCA-TCGTTGCCCCAGTGCCTTGGCCTCATGCTAGG--CACCGAGCTGGGCGAATG
CTGGCTTCCCGTGAGCAAAGCCTCACGGTTGGTTTAAAATTGAGTCCGTGGTGGGTG-GCACCGTGGCGG
A-TGGTGGTTGAGTAAGTGA----AAG--CTTGAGACCCATCGTGGTTGT---CACCCTCACCGGCATTT
GGACTCTATGATCCATGAGCGTCTGTTGGTCGCCCATGACGGGACCTCAGGTCAGGC--GAGGCTACCCG
CTGAGTTTAA
>Crotalaria_burhia
GCAGAATCCCGTGAACCATCGAGTCTTTGAACGCAAGTTGCGCCCGAAGCCATTAGGCTGAGGGCACGCC
TGCCTGGGTGTCGCCCA-TCGTTGCCCCAGTGCCTTGGCCTCATGCTAGG--CACCGAGCTGGGCGAATG
CTGGCTTCCCGTGAGCAAAGCCTCACGGTTGGTTTAAAATTGAGTCCGTGGTGGGTG-GCACCGTGGCGG
A-TGGTGGTTGAGTAAGTGA----AAG--CTTGAGACCCATCGTGGTTGT---CACCCTCACCGGCATTT
GGACTCTATGATCCATGAGCGTCTGTTGGTCGCCCATGACGGGACCTCAGGTCAGGC--GAGGCTACCCG
CTGAGTTTAA
>Crotalaria_burhia
GCAGAATCCCGTGAACCATCGAGTCTTTGAACGCAAGTTGCGCCCGAAGCCATTAGGCTGAGGGCACGCC
TGCCTGGGTGTCGCCCA-TCGTTGCCCCAGTGCCTTGGCCTCATGCTAGG--CACCGAGCTGGGCGAATG
CTGGCTTCCCGTGAGCAAAGCCTCACGGTTGGTTTAAAATTGAGTCCGTGGTGGGTG-GCACCGTGGCGG
A-TGGTGGTTGAGTAAGTGA----AAG--CTTGAGACCCATCGTGGTTGT---CACCCTCACCGGCATTT
GGACTCTATGATCCATGAGCGTCTGTTGGTCGCCCATGACGGGACCTCAGGTCAGGC--GAGGCTACCCG
CTGAGTTTAA
>Cymbopogon_jwarancusa
--------------------------------GCAAGTTGCGCCCGAAGCCTTCGGGCTAAGGGCACGTC
TGCTTGGGTGTCACGC--AATGTCGCTCTCCACTCCATATTGATTGGATGAGCGTATGA----TGGTCTC
CCGTGAGCTTTCTTTGCTTGTGGTTGGCCTAAACATGAGTCCTCGGTGCGAATTGT--GCCACGGTCTTA
GGTGGTCGAAACCC--------------TGAAGGATC----------GTGTGCCCATTTTAGCCATAGAG
AGGAACTTGCAACCCTAGAGCA-TGTCGATCTCGACTTGCNAATGACGCGACCCCAGGTCAGGCGGGATC
ACCCGCTGAGTTTAA
>Cymbopogon_jwarancusa
--------------------------------GCAAGTTGCGCCCGAAGCCTTCGGGCTAAGGGCACGTC
TGCTTGGGTGTCACGC--AATGTCGCTCTCCACTCCATATTGATTGGATGAGCGTATGA----TGGTCTC
CCGTGAGCTTTCTTTGCTTGTGGTTGGCCTAAACATGAGTCCTCGGTGCGAATTGT--GCCACGGTCTTA
GGTGGTCGAAACCC--------------TGAAGGATC----------GTGTGCCCATTTTAGCCATAGAG
AGGAACTTGCAACCCTAGAGCA-TGTCGATCTCGACTTGCNAATGACGCGACCCCAGGTCAGGCGGGATC
ACCCGCTGAGTTTAA
>Cymbopogon_jwarancusa
--------------------------------GCAAGTTGCGCCCGAAGCCTTCGGGCTAAGGGCACGTC
TGCTTGGGTGTCACGC--AATGTCGCTCTCCACTCCATATTGATTGGATGAGCGTATGA----TGGTCTC
CCGTGAGCTTTCTTTGCTTGTGGTTGGCCTAAACATGAGTCCTCGGTGCGAATTGT--GCCACGGTCTTA
GGTGGTCGAAACCC--------------TGAAGGATC----------GTGTGCCCATTTTAGCCATAGAG
AGGAACTTGCAACCCTAGAGCA-TGTCGATCTCGACTTGCNAATGACGCGACCCCAGGTCAGGCGGGATC
ACCCGCTGAGTTTAA
>Indigofera_heterantha
GCAGAATCCCGTGAACCATCGAGTCTTTGAACGCAAGTTGCGCCTGAAGCCATTAGGTTGAGGGCACGCC
TGCCTGGGTGTCACACA-TCGTTGCTCCAATGCCAATGTCTCCTTTTGGGGTAGTTGGG--GAGTGTATG
TTGGCTTCCCATGAGCTTCGTCTCATGGTTGGTTGAAAATCAAGTCTGTGGTGGGAGTGCACCGCGATTA
TCTGGTGGTTGAGTAAAAG----------CTCGAAACCAATCGTGTGT-----GGCTCTTGCAAGGTTTC
AGACTTTGCGACCCATATGCATCC-TTG-ATGCTCATAACGAGACCTCAGGTCAGGC--GGGGCTACCCG
CTGAGTTTAA
>Indigofera_heterantha
GCAGAATCCCGTGAACCATCGAGTCTTTGAACGCAAGTTGCGCCTGAAGCCATTAGGTTGAGGGCACGCC
TGCCTGGGTGTCACACA-TCGTTGCTCCAATGCCAATGTCTCCTTTTGGGGTAGTTGGG--GAGTGTATG
TTGGCTTCCCATGAGCTTCGTCTCATGGTTGGTTGAAAATCAAGTCTGTGGTGGGAGTGCACCGCGATTA
TCTGGTGGTTGAGTAAAAG----------CTCGAAACCAATCGTGTGT-----GGCTCTTGCAAGGTTTC
AGACTTTGCGACCCATATGCATCC-TTG-ATGCTCATAACGAGACCTCAGGTCAGGC--GGGGCTACCCG
CTGAGTTTAA
>Indigofera_heterantha
GCAGAATCCCGTGAACCATCGAGTCTTTGAACGCAAGTTGCGCCCGAAGCCATTAGGTTGAGGGCACGCC
TGCCTGGGTGTCACACA-TCGTTTCTCCAATCACAATGTCTCTTTTTGGGGTCATTGGG--GAGTGAATG
TTGGCTTCCCATGAGCTTTGTCTCATGGTTGGTTGAAAATCAAGTCTGTGGTGGGAGTGCACCGCGATTG
T-TGGTGGTTGAGTAAAAG----------CTCGAGACCCATCGTGTGT-----GACTCTTGCTGTTTTTT
GGACTTCATGACCCATATGCATCT-ATGAATGCTCATAACGAGACCTCAGGTCAGGC--GGGGCTACCCG
CTGAGTTTAA
>Indigofera_hochstetteri
GCAGAATCCCGTGAACCATCGAGTCTTTGAACGCAAGTTGCGCCCGAAGCCATTAGGTTGAGGGCACGCC
TGCCTGGGTGTCACACA-TCGTTGCTCCAATCACAATGTCTCCTTATGGATTCATCGAG--GAGCGAATG
TTGGCCTCCCATGAGCATAGTCTCATGGTTGGCTGAAAATCAAGTCTGTGGT-GGAGTGCACCGCGATTG
T-TGGTGGTTGAGTAAAG-----------CTCGAGACCCATCGTCCGT-----GACTCTTTCCAGGATTA
AGACTTTGTGACCCATATGCATCT-TTG-ATGCTCATGACGAGACCTCAGGTCAGGC--GGGGCTACCCG
CTGAGTTTAA
>Indigofera_hochstetteri
GCAGAATCCCGTGAACCATCGAGTCTTTGAACGCAAGTTGCGCCCGAAGCCATTAGGTTGAGGGCACGCC
TGCCTGGGTGTCACACA-TCGTTGCTCCAATCACAATGTCTCCTTATGGATTCATCGAG--GAGCGAATG
TTGGCCTCCCATGAGCATAGTCTCATGGTTGGCTGAAAATCAAGTCTGTGGT-GGAGTGCACCGCGATTG
T-TGGTGGTTGAGTAAAG-----------CTCGAGACCCATCGTCCGT-----GACTCTTTCCAGGATTA
AGACTTTGTGACCCATATGCATCT-TTG-ATGCTCATGACGAGACCTCAGGTCAGGC--GGGGCTACCCG
CTGAGTTTAA
>Indigofera_hochstetteri
GCAGAATCCCGTGAACCATCGAGTCTTTGAACGCAAGTTGCGCCCGAAGCCATTAGGTTGAGGGCACGCC
TGCCTGGGTGTCACACA-TCGTTGCTCCAATCACAATGTCTCCTTATGGATTCATCGAG--GAGCGAATG
TTGGCCTCCCATGAGCATAGTCTCATGGTTGGCTGAAAATCAAGTCTGTGGT-GGAGTGCACCGCGATTG
T-TGGTGGTTGAGTAAAG-----------CTCGAGACCCATCGTCCGT-----GACTCTTTCCAGGATTA
AGACTTTGTGACCCATATGCATCT-TTG-ATGCTCATGACGAGACCTCAGGTCAGGC--GGGGCTACCCG
CTGAGTTTAA
>Lasiurus_scindicus
GCAGAATCCCGCGAACCATCGAGTTTTTGAACGCAAGTTGCGCCCGAGGCCTTCCGGTTGAGGGCACGTC
TGCCTGGGCGTCACGCCAAAAGACACTCCCAACCC---ACCC-TCGGGGAGGGACGTGGTGTTTGGCCTC
CCGTG-----CCACAGCGCGCGGTGGGCCGAAGTTGGGGCTGCCGGCGAATCGTGTCGGGCACAGCACAT
GGTGGGCGACACCTATAGTTGTTCTCGGTGCAGCGCCTCGGCGAACGGCCGGCGCG--TCAGCCCTAAGG
ACCCATCGAGCACCGCAGCGCATCGTCGCTCG-GAC----------CGCGACCCCAGGTCAGTCGGGACT
ACCCGCTGAGTTTAA
>Lasiurus_scindicus
GCAGAATCCCGCGAACCATCGAGTTTTTGAACGCAAGTTGCGCCCGAGGCCTTCCGGTTGAGGGCACGTC
TGCCTGGGCGTCACGCCAAAAGACACTCCCAACCC---ACCC-TCGGGGAGGGACGTGGTGTTTGGCCTC
CCGTG-----CCACAGCGCGCGGTGGGCCGAAGTTGGGGCTGCCGGCGAATCGTGTCGGGCACAGCACAT
GGTGGGCGACACCTATAGTTGTTCTCGGTGCAGCGCCTCGGCGAACGGCCGGCGCG--TCAGCCCTAAGG
ACCCATCGAGCACCGCAGCGCATCGTCGCTCG-GAC----------CGCGACCCCAGGTCAGTCGGGACT
ACCCGCTGAGTTTAA
>Lasiurus_scindicus
GCAGAATCCCGCGAACCATCGAGTTTTTGAACGCAAGTTGCGCCCGAGGCCTTCCGGTTGAGGGCACGTC
TGCCTGGGCGTCACGCCAAAAGACACTCCCAACCC---ACCC-TCGGGGAGGGACGTGGTGTTTGGCCTC
CCGTG-----CCACAGCGCGCGGTGGGCCGAAGTTGGGGCTGCCGGCGAATCGTGTCGGGCACAGCACAT
GGTGGGCGACACCTATAGTTGTTCTCGGTGCAGCGCCTCGGCGAACGGCCGGCGCG--TCAGCCCTAAGG
ACCCATCGAGCACCGCAGCGCATCGTCGCTCG-GAC----------CGCGACCCCAGGTCAGTCGGGACT
ACCCGCTGAGTTTAA
