# Supplementary material for: Assessing universality of DNA barcoding in geographically isolated selected desert medicinal species of Fabaceae and Poaceae
Source: PeerJ. 2018 Mar 13;6:e4499. doi: 10.7717/peerj.4499 (PMC5855882; doi:10.7717/peerj.4499)
Supplement: Supplemental Information 5 [file peerj-06-4499-s005.fas]

>Acacia_jacquemontii
AACCCTTCGATACTGGGTGAAAGATGCCTCCTCCTTTCATTTATTAAGGCTCTTTCTTTATGAGTATTGTAATTGGAATAGTCTTATTACTCCAAAAAAAAGGATTTCTGCTTTTTCAAA------------------------TTCAAAAAGTAATCCAAGATTTTTCCTGTTCCTATATAATTTTTATGTATGTGAATACGAATCCATCTTTCTTTTTCTTCGTACCAAATCTTCTTATTTACGATTAACATCTTTTGGAGTCCTTTTTGAGCGAATCTATTTCTATGCAAAAATAGAACATTTTGTAGAAGTCTTTGATAAGGATTTTCCGTCCACCCTATGGTTCTTCAAG------GACCCTTTCATTCATTATGTTAGATATCAAGGAAAATCCATTCTCGCTTCAAAGAATACGCCCTTTTTGATGAAAAAATGGAAATACTTTCTTATCCATTTATGGCAATGTCATTTTTTTGTTTGGTCTCAACCAGGAAAGATCCATATAAACCAATTATCCGAGCATTCATTTTACTTTTTCGGCTATTTTTCAAATGTGCGGCTAAATCCTTCAGTGGTACGGAGTCAAATGTTGGAAAAGTCATTTATAATGGAAAATCTTATGAAAAAGCTTGATACAATAATTCCAATTATTCCTCTAATTAGATCATTGGCTAAAGCAAAATTTTGTAATGTATTAGGACATCCCATTAGTAAGCCGGTCTGGGCCGATTCATCCGATTTTGATATTATTGACCGATTTTTGCAGATATGCAGAGATCTTTCTCATTATTACAACGGATCCTCAAAAAAAAAGAGTTTGTATCGAATCAAATATATA
>Acacia_jacquemontii(2)
AACCCTTCGATACTGGGTGAAAGATGCCTCCTCCTTTCATTTATTAAGGCTCTTTCTTTATGAGTATTGTAATTGGAATAGTCTTATTACTCCAAAAAAAAGGATTTCTGCTTTTTCAAA------------------------TTCAAAAAGTAATCCAAGATTTTTCCTGTTCCTATATAATTTTTATGTATGTGAATACGAATCCATCTTTCTTTTTCTTCGTACCAAATCTTCTTATTTACGATTAACATCTTTTGGAGTCCTTTTTGAGCGAATCTATTTCTATGCAAAAATAGAACATTTTGTAGAAGTCTTTGATAAGGATTTTCCGTCCACCCTATGGTTCTTCAAG------GACCCTTTCATTCATTATGTTAGATATCAAGGAAAATCCATTCTCGCTTCAAAGAATACGCCCTTTTTGATGAAAAAATGGAAATACTTTCTTATCCATTTATGGCAATGTCATTTTTTTGTTTGGTCTCAACCAGGAAAGATCCATATAAACCAATTATCCGAGCATTCATTTTACTTTTTCGGCTATTTTTCAAATGTGCGGCTAAATCCTTCAGTGGTACGGAGTCAAATGTTGGAAAAGTCATTTATAATGGAAAATCTTATGAAAAAGCTTGATACAATAATTCCAATTATTCCTCTAATTAGATCATTGGCTAAAGCAAAATTTTGTAATGTATTAGGACATCCCATTAGTAAGCCGGTCTGGGCCGATTCATCCGATTTTGATATTATTGACCGATTTTTGCAGATATGCAGAGATCTTTCTCATTATTACAACGGATCCTCAAAAAAAAAGAGTTTGTATCGAATCAAATATATA
>Acacia_jacquemontii(3)
AACCCTTCGATACTGGGTGAAAGATGCCTCCTCCTTTCATTTATTAAGGCTCTTTCTTTATGAGTATTGTAATTGGAATAGTCTTATTACTCCAAAAAAAAGGATTTCTGCTTTTTCAAA------------------------TTCAAAAAGTAATCCAAGATTTTTCCTGTTCCTATATAATTTTTATGTATGTGAATACGAATCCATCTTTCTTTTTCTTCGTACCAAATCTTCTTATTTACGATTAACATCTTTTGGAGTCCTTTTTGAGCGAATCTATTTCTATGCAAAAATAGAACATTTTGTAGAAGTCTTTGATAAGGATTTTCCGTCCACCCTATGGTTCTTCAAG------GACCCTTTCATTCATTATGTTAGATATCAAGGAAAATCCATTCTCGCTTCAAAGAATACGCCCTTTTTGATGAAAAAATGGAAATACTTTCTTATCCATTTATGGCAATGTCATTTTTTTGTTTGGTCTCAACCAGGAAAGATCCATATAAACCAATTATCCGAGCATTCATTTTACTTTTTCGGCTATTTTTCAAATGTGCGGCTAAATCCTTCAGTGGTACGGAGTCAAATGTTGGAAAAGTCATTTATAATGGAAAATCTTATGAAAAAGCTTGATACAATAATTCCAATTATTCCTCTAATTAGATCATTGGCTAAAGCAAAATTTTGTAATGTATTAGGACATCCCATTAGTAAGCCGGTCTGGGCCGATTCATCCGATTTTGATATTATTGACCGATTTTTGCAGATATGCAGAGATCTTTCTCATTATTACAACGGATCCTCAAAAAAAAAGAGTTTGTATCGAATCAAATATATA
>Acacia_modesta
AACCCTTCGATACTGGGTGAAAGATGCCTCCTCCTTTCATTTATTAAGGCTCTTTCTTTATGAGTATTGTAATTGGAATAGTCTTATTACTCCAAAAAAAAGGATTTCTACTTT------------------------------TTCAAAAAGTAATCCAAGATTTTTCCTGTTCCTATATAATTTTTATGTATGTGAATACGAAGCCATCTTTCTTTTTCTCCGTAACAAATCTTCTTATTTACGATTAACATCTTCTGGAGTCTTTTTTGAACGAATCTATTTCTATGCAAAAATAGAACATTTTGTGGAAGTCTTTGATAAGGATTTTCCGTCCACCCTATGGTTCTTCAAG------GACCCTTTCATTCATTATGTTAGATATCAAGGAAAATCCATTCTGGCTTCAAAGAATACGCCCTTTTTGATGAAAAAATGGAAATACTATCTTATCCATTTATGGCAATGTCATTTTTTTGTTTGGTCTCAACCAGGAAAGATCCATATAAACCAATTATCCGAGCATTCATTTTACTTTTTGGGCTATTTTTCAAATGTGCGGGTAAATCCTTCAGTGGTACGGAGTCAAATGTTGGAAAAGTCATTTATAATGGAAAATCTTATGAAAAAGCTTGATCCAATAATTCCAATTATTCCTCTAATTAGATCATTGGCTAAAGCAAAATTTTGTAATCTATTAGGACATCCCATTAGTAAGCCGGTCTGGGCCGATTCATCCGATTTTGATATTATTGACCGATTTTTGCAGATATGCAGAGATCTTTCTCATTATTACAACGGGTCCTCA---------------------------------
>Acacia_modesta(2)
AACCCTTCGATACTGGGTGAAAGATGCCTCCTCCTTTCATTTATTAAGGCTCTTTCTTTATGAGTATTGTAATTGGAATAGTCTTATTACTCCAAAAAAAAGGATTTCTACTTT------------------------------TTCAAAAAGTAATCCAAGATTTTTCCTGTTCCTATATAATTTTTATGTATGTGAATACGAAGCCATCTTTCTTTTTCTCCGTAACAAATCTTCTTATTTACGATTAACATCTTCTGGAGTCTTTTTTGAACGAATCTATTTCTATGCAAAAATAGAACATTTTGTGGAAGTCTTTGATAAGGATTTTCCGTCCACCCTATGGTTCTTCAAG------GACCCTTTCATTCATTATGTTAGATATCAAGGAAAATCCATTCTGGCTTCAAAGAATACGCCCTTTTTGATGAAAAAATGGAAATACTATCTTATCCATTTATGGCAATGTCATTTTTTTGTTTGGTCTCAACCAGGAAAGATCCATATAAACCAATTATCCGAACATTCATTTTACTTTTTGGGCTATTTTTCAAATGTGCGGCTAAATCCTTCAGTGGTACGGAGTCAAATGTTGGAAAAGTCATTTATAATGGAAAATCTTATGAAAAAGCTTGATCCAATAATTCCAATTATTCCTCTAATTAGATCATTGGCTAAAGCAAAATTTTGTAATCTATTAGGACATCCCATTAGTAAGCCGGTCTGGGCCGATTCATCCGATTTTGATATTATTGACCGATTTTTGCAGATATGCAGAGATCTTTCTCATTATTACAACGGGTCCTCAAAAAAAAAGAGTTTGTATCGAATCAAATATATA
>Acacia_modesta(3)
AACCCTTCGATACTGGGTGAAAGATGCCTCCTCCTTTCATTTATTAAGGCTCTTTCTTTATGAGTATTGTAATTGGAATAGTCTTATTACTCCAAAAAAAAGGATTTCTACTTT------------------------------TTCAAAAAGTAATCCAAGATTTTTCCTGTTCCTATATAATTTTTATGTATGTGAATACGAAGCCATCTTTCTTTTTCTCCGTAACAAATCTTCTTATTTACGATTAACATCTTCTGGAGTCTTTTTTGAACGAATCTATTTCTATGCAAAAATAGAACATTTTGTGGAAGTCTTTGATAAGGATTTTCCGTCCACCCTATGGTTCTTCAAG------GACCCTTTCATTCATTATGTTAGATATCAAGGAAAATCCATTCTGGCTTCAAAGAATACGCCCTTTTTGATGAAAAAATGGAAATACTATCTTATCCATTTATGGCAATGTCATTTTTTTGTTTGGTCTCAACCAGGAAAGATCCATATAAACCAATTATCCGAACATTCATTTTACTTTTTGGGCTATTTTTCAAATGTGCGGCTAAATCCTTCAGTGGTACGGAGTCAAATGTTGGAAAAGTCATTTATAATGGAAAATCTTATGAAAAAGCTTGATCCAATAATTCCAATTATTCCTCTAATTAGATCATTGGCTAAAGCAAAATTTTGTAATCTATTAGGACATCCCATTAGTAAGCCGGTCTGGGCCGATTCATCCGATTTTGATATTATTGACCGATTTTTGCAGATATGCAGAGATCTTTCTCATTATTACAACGGGTCCTCAAAAAAAAAGAGTTTGTATCGAATCAAATATATA
>Acacia_nilotica
----------------------------------------TTATTAAGGCTCTTTCTTTATGAGTATTGTAATTGGAATAGTCTTATTACTCCAAAAAAAAGGATTTCTACTTTTTCAAATTCAAAAAGTAATCCAAGATTTTTTTCAAAAAGTAATCCAAGATTTTTCCTGTTCCTATATAATTTTTATGTATGTGAATACGAATCCATCTTTCTTTTTCTCCGTACCAAATCTTCTTATTTACGATTAACATCTTTTGGACTCCTTTTTGAGCGAATCTATTTCTATGCAAAAATAGAACATTTTGTAGAAGTCTTTGATAAGGATTTTCCGTCCACCCTATGGTTCTTCAAG------GACCCTTTCATTCATTATGTTAGATATCAAGGAAAATCCATTCTGGCTTCAAAGAATACGCCCTTTTTGATGAAAAAATGGAAATACTTTCTTATCCATTTATGGCAATGTCATTTTTTTGTTTGGTCTCAACCAGGAAAGATCCATATAAACCAATTATCCGAGCATTCATTTTACTTTTTCGGCTATTTTTCAAATGTGCGGCTAAATCCTTCAGTGGTACGGAGTCAAATGTTGGAAAAGTCATTTATAATGGAAAATCTTATGAAAAAGCTTGATACAATAATTCCAATTATTCCTCTAATTAGATCATTGGCTAAAGCAAAATTTTGTAATGTATTAGGACATCCCATTAGTAAGCCGGTCTGGGCCGATTCATCCGATTTTGATATTATTGACCGATTTTTGCAGATATGCAGAGATCTTTCTCATTATTACAACGGATCCTCAAAAAAAAAGAGTTTGTAT---------------
>Acacia_nilotica(2)
--------------------------------------------------------------AGTATTGTAATTGGAATAGTCTTATTACTCCAAAAAAAAGGATTTCTACTTTTTCAAATTCAAAAAGTAATCCAAGATTTTTTTCAAAAAGTAATCCAAGATTTTTCCTGTTCCTATATAATTTTTATGTATGTGAATACGAATCCATCTTTCTTTTTCTCCGTACAAAATCTTCTTATTTACGATTAACATCTTTTGGACTCCTTTTTGAGCGAATCTATTTCTATGCAAAAATAGAACATTTTGTAGAAGTCTTTGATAAGGATTTTCCGTCCACCCTATGGTTCTTCAAG------GACCCTTTCATTCATTATGTTAGATATCAAGGAAAATCCATTCTGGCTTCAAAGAATACGCCCTTTTTGATGAAAAAATGGAAATACTTTCTTATCCATTTATGGCAATGTCATTTTTTTGTTTGGTCTCAACCAGGAAAGATCCATATAAACCAATTATCCGAGCATTCATTTTACTTTTTCGGCTATTTTTCAAATGTGCGGCTAAATCCTTCAGTGGTACGGAGTCAAATGTTGGAAAAGTCATTTATAATGGAAAATCTTATGAAAAAGCTTGATACAATAATTCCAATTATTCCTCTAATTAGATCATTGGCTAAAGCAAAATTTTGTAATGTATTAGGACATCCCATTAGTAAGCCGGTCTGGGCCGATTCATCCGATTTTGATATTATTGACCGATTTTTGCAGATATGCAGAGATCTTTCTCATTATTACAACGGATCCTCAAAAAAAAAGAGTTTGTATCGAATCAAATAT---
>Acacia_nilotica(3)
AACCCTTCGATACTGGGTGAAAGATGCCTCCTCCTTTCATTTATTAAGGCTCTTTCTTTATGAGTATTGTAATTGGAATAGTCTTATTACTCCAAAAAAAAGGATTTCTACTTTTTCAAATTCAAAAAGTAATCCAAGATTTTTTTCAAAAAGTAATCCAAGATTTTTCCTGTTCCTATATAATTTTTATGTATGTGAATACGAATCCATCTTTCTTTTTCTCCGTACAAAATCTTCTTATTTACGATTAACATCTTTTGGACTCCTTTTTGAGCGAATCTATTTCTATGCAAAAATAGAACATTTTGTAGAAGTCTTTGATAAGGATTTTCCGTCCACCCTATGGTTCTTCAAG------GACCCTTTCATTCATTATGTTAGATATCAAGGAAAATCCATTCTGGCTTCAAAGAATACGCCCTTTTTGATGAAAAAATGGAAATACTTTCTTATCCATTTATGGCAATGTCATTTTTTTGTTTGGTCTCAACCAGGAAAGATCCATATAAACCAATTATCCGAGCATTCATTTTACTTTTTCGGCTATTTTTCAAATGTGCGGCTAAATCCTTCAGTGGTACGGAGTCAAATGTTGGAAAAGTCATTTATAATGGAAAATCTTATGAAAAAGCTTGATACAATAATTCCAATTATTCCTCTAATTAGATCATTGGCTAAAGCAAAATTTTGTAATGTATTAGGACATCCCATTAGTAAGCCGGTCTGGGCCGATTCATCCGATTTTGATATTATTGACCGATTTTTGCAGATATGCAGAGATCTTTCTCATTATTACAACGGATCCTCAAAAAAAAAGAGTTTGTATCGAATCAAATATATA
>Indigofera_heterantha
AACCCTTCGATACTGGGTGAAAGATCCCCCTTTCTTTCATTTATTAAGGTTGTTTATTTATTACTATTGTAATTGGAATAGTCTTATTACTCCAAAAAAATCGATTTCTACTTT------------------------------TTCAAAAAGGAATACAAGATTTTTCTTGTTCCTATATAATTTTTATGTATATGAATACGAATCTATCTTCCTTTTTCTACATAACAAATCCTCTAATTTACGATTCAAATCTTTTAGCGTTCTTTTTGAGCGAATCTTTTTCTATGCAAAAATAGAACATCTTGTGGAAGTCTTTGCTAAGGATTTTTCGTCGACCTTATCATTCTTCAAGTTCAAGGATCCCTTCATTCATTATGTTCGATATCAAGGAAAATCGATTCTGGCTTCAAAGAATGCACCTCTTTTGATGAATAAATGGAAATACTATTTTTTCCATTTATGGCAATGTCATTTTTATGTTTGGTCTCAACCAGGAACGATCCATATAAACCAATTATCCGAACATTCATTTCACTATTTGGGCTATTTTTCAAATGTGCGGCTAAATCTTTCAGTAGTACGGAGTCAAATGCTACAAAATTCATTTCTAATCGAAATTGTTATGAAAAAGTTTGATACAATAGTTCCAATTATTCCTCTAATTAGATCATTGGCTAAAGCGAAATTTTGTAATGTATTAGGGCATCCCATTAGTAAGCCGGTCTGGGCCGATTCATCCGATTTTGATATTATTGATCGATTTTTGCGGATATGCAGAAATTTTTCTCATTATTACAATGGATCCTCAAAAAAAAAAAGTTTGTATCGAATAAAATATATA
>Indigofera_heterantha(2)
AACCCTTCGATACTGGGTGAAAGATCCCCCTTTCTTTCATTTATTAAGGTTGTTTATTTATTACTATTGTAATTGGAATAGTCTTATTACTCCAAAAAAATCGATTTCTACTTT------------------------------TTCAAAAAGGAATACAAGATTTTTCTTGTTCCTATATAATTTTTATGTATATGAATACGAATCTATCTTCCTTTTTCTACATAACAAATCCTCTAATTTACGATTCAAATCTTTTAGCGTTCTTTTTGAGCGAATCTTTTTCTATGCAAAAATAGAACATCTTGTGGAAGTCTTTGCTAAGGATTTTTCGTCGACCTTATCATTCTTCAAGTTCAAGGATCCCTTCATTCATTATGTTCGATATCAAGGAAAATCGATTCTGGCTTCAAAGAATGCACCTCTTTTGATGAATAAATGGAAATACTATTTTTTCCATTTATGGCAATGTCATTTTTATGTTTGGTCTCAACCAGGAACGATCCATATAAACCAATTATCCGAACATTCATTTCACTATTTGGGCTATTTTTCAAATGTGCGGCTAAATCTTTCAGTAGTACGGAGTCAAATGCTACAAAATTCATTTCTAATCGAAATTGTTATGAAAAAGTTTGATACAATAGTTCCAATTATTCCTCTAATTAGATCATTGGCTAAAGCGAAATTTTGTAATGTATTAGGGCATCCCATTAGTAAGCCGGTCTGGGCCGATTCATCCGATTTTGATATTATTGATCGATTTTTGCGGATATGCAGAAATTTTTCTCATTATTACAATGGATCCTCAAAAAAAAAAAGTTTGTATCGAATAAAATATATA
>Indigofera_heterantha(3)
AACCCTTCGATACTGGGTGAAAGATCCCCCTTTCTTTCATTTATTAAGGTTGTTTATTTATTACTATTGTAATTGGAATAGTCTTATTACTCCAAAAAAATCGATTTCTACTTT------------------------------TTCAAAAAGGAATACAAGATTTTTCTTGTTCCTATATAATTTTTATGTATATGAATACGAATCTATCTTCCTTTTTCTACATAACAAATCCTCTAATTTACGATTCAAATCTTTTAGCGTTCTTTTTGAGCGAATCTTTTTCTATGCAAAAATAGAACATCTTGTGGAAGTCTTTGCTAAGGATTTTTCGTCGACCTTATCATTCTTCAAGTTCAAGGATCCCTTCATTCATTATGTTCGATATCAAGGAAAATCGATTCTGGCTTCAAAGAATGCACCTCTTTTGATGAATAAATGGAAATACTATTTTTTCCATTTATGGCAATGTCATTTTTATGTTTGGTCTCAACCAGGAACGATCCATATAAACCAATTATCCGAACATTCATTTCACTATTTGGGCTATTTTTCAAATGTGCGGCTAAATCTTTCAGTAGTACGGAGTCAAATGCTACAAAATTCATTTCTAATCGAAATTGTTATGAAAAAGTTTGATACAATAGTTCCAATTATTCCTCTAATTAGATCATTGGCTAAAGCGAAATTTTGTAATGTATTAGGGCATCCCATTAGTAAGCCGGTCTGGGCCGATTCATCCGATTTTGATATTATTGATCGATTTTTGCGGATATGCAGAAATTTTTCTCATTATTACAATGGATCCTCAAAAAAAAAAAGTTTGTATCGAATAAAATATATA
>Indigofera_hochstetteri
AACCCTTCGATACTGGGTGAAAGATGCTCCTTCTTTCCATTTATTAAGGTTGTTTATTTATTACTATTGTAATTGGAATAGTCTTATTACTCCAAAAAAATCGATTTCTACTTT------------------------------TTCAAAAAGGAATACAAGATTTTTCTTGTTCCTATATAATTTTTATGTATATGAATACGAATCTATTTTCCTTTTTCTACATAACAAATCCTCGAATTTACGATTCAAATCTTTTAGCGTTCTTTTTGAGCGAATCTTTTTCTATTCAAAAATAGAACATCTTGTGGAAGTCTTTGCTAAGGATTTTTCGTCGACTTTATCATTCTTCAAGTTCAAAGATCCCTTCATTCATTATGTTCGATATCAAGGAAAATCTATTCTGGCTTCAAAGAGTGCACCTCTTTTGATGAATAAATGGAAATACTATTTTATCCATTTATGGCAATGTCATTTTTATGTTTGGTCTCAACCAGGAACGATCCATATAAACCAATTATCCGAACATTCATTTCACTATTTGGGCTATTTTTCAAATGTGCAGCTAAATCTTTCAGTAGTACGGAGTCAAATGCTACAAAATTCATTTCTAATCGAAATCGTTATGAAAAAGTTTGATACAATAGTTCCTATTATTCCTCTAATTAGATCATTGGCTAAAGCGAAATTTTGTAATGTATTAGGGCATCCCATTAGTAAGCCGGTCTGGGCCGATTCATCCGATTTTGATATTATTGATCGATTTTTGCGGATATGCAGAAATTTTTCTCATTATTACAATGGATCCTCAAAAAAAAAGAGTTTGTATCGA------------
>Indigofera_hochstetteri(2)
AACCCTTCGATACTGGGTGAAAGATGCTCCTTCTTTCCATTTATTAAGGTTGTTTATTTATTACTATTGTAATTGGAATAGTCTTATTACTCCAAAAAAATCGATTTCTACTTT------------------------------TTCAAAAAGGAATACAAGATTTTTCTTGTTCCTATATAATTTTTATGTATATGAATACGAATCTATTTTCCTTTTTCTACATAACAAATCCTCGAATTTACGATTCAAATCTTTTAGCGTTCTTTTTGAGCGAATCTTTTTCTATTCAAAAATAGAACATCTTGTGGAAGTCTTTGCTAAGGATTTTTCGTCGACTTTATCATTCTTCAAGTTCAAAGATCCCTTCATTCATTATGTTCGATATCAAGGAAAATCTATTCTGGCTTCAAAGAGTGCACCTCTTTTGATGAATAAATGGAAATACTATTTTATCCATTTATGGCAATGTCATTTTTATGTTTGGTCTCAACCAGGAACGATCCATATAAACCAATTATCCGAACATTCATTTCACTATTTGGGCTATTTTTCAAATGTGCAGCTAAATCTTTCAGTAGTACGGAGTCAAATGCTACAAAATTCATTTCTAATCGAAATCGTTATGAAAAAGTTTGATACAATAGTTCCTATTATTCCTCTAATTAGATCATTGGCTAAAGCGAAATTTTGTAATGTATTAGGGCATCCCATTAGTAAGCCGGTCTGGGCCGATTCATCCGATTTTGATATTATTGATCGATTTTTGCGGATATGCAGAAATTTTTCTCATTATTACAATGGATCCTCAAAAAAAAAGAGTTTGTATCGA------------
>Indigofera_hochstetteri(3)
AACCCTTCGATACTGGGTGAAAGATGCTCCTTCTTTCCATTTATTAAGGTTGTTTATTTATTACTATTGTAATTGGAATAGTCTTATTACTCCAAAAAAATCGATTTCTACTTT------------------------------TTCAAAAAGGAATACAAGATTTTTCTTGTTCCTATATAATTTTTATGTATATGAATACGAATCTATTTTCCTTTTTCTACATAACAAATCCTCGAATTTACGATTCAAATCTTTTAGCGTTCTTTTTGAGCGAATCTTTTTCTATTCAAAAATAGAACATCTTGTGGAAGTCTTTGCTAAGGATTTTTCGTCGACTTTATCATTCTTCAAGTTCAAAGATCCCTTCATTCATTATGTTCGATATCAAGGAAAATCTATTCTGGCTTCAAAGAGTGCACCTCTTTTGATGAATAAATGGAAATACTATTTTATCCATTTATGGCAATGTCATTTTTATGTTTGGTCTCAACCAGGAACGATCCATATAAACCAATTATCCGAACATTCATTTCACTATTTGGGCTATTTTTCAAATGTGCAGCTAAATCTTTCAGTAGTACGGAGTCAAATGCTACAAAATTCATTTCTAATCGAAATCGTTATGAAAAAGTTTGATACAATAGTTCCTATTATTCCTCTAATTAGATCATTGGCTAAAGCGAAATTTTGTAATGTATTAGGGCATCCCATTAGTAAGCCGGTCTGGGCCGATTCATCCGATTTTGATATTATTGATCGATTTTTGCGGATATGCAGAAATTTTTCTCATTATTACAATGGATCCTCAAAAAAAAAGAGTTTGTATCGA------------
>Cenchrus_ciliaris
ACTCCTTGAATACCGGATTCAAGATGTTCCATCTTTGCATTTATTGCGATTCTTTCTCAACTATTATTCGAATTGGAATAGTCTTATTACTTCAATGAAATCGATTTTTCTTTTGAAAAAAGAAAATAAAAGACTATTTCGATTCCTATATAACTCTTATGTATCAGAATATGAATTTTTCTTGTTGTTTCTTCGTAAACAATCTTCTTGCTTACGATTAACATCTTCTGGAACCTTTCTGGAACGAATCCACTTTTCTGGAAAGATGGAACATTTTGGGGTAATGTACCCAGAGTTTTTTCGGAAAACCATATGGTTCTTTATGGATCCTCTTATGCATTATGTTCGATATCAAGGAAAGGCAGTTCTTGCATCAAAAGGAACTCTTCTTTTGAAGAAGAAATGGAAATCTTACCTTGTCAATTTCTCGCAATATTTTATCTCTTTTTGGACTCAACCACAAAGGATCCGCCTAAACCAATTAACAAACTCTTGCTTCGATTTCCTGGGGTACCTTTCAAGTGTACCAATAAATACTTTGTTAGTAAGGAATCAAATGCTGGAGAATTCTTTTCTAATAGATACTCGAATGAAAAAATTCGATACCACAGTCCCTGCTACTCCCCTCGTTGGATCCTTATCAAAAGCTCAATTTTGTACTGGATCAGGGCATCCTATTAGTAAACCCGTTTGGACAGATTTATCAGATTGGGATATTCTTGATCGTTTTGGTCAGATATGTAGAAATCTTTTTCATTATCATAGTGGAT--
>Cenchrus_ciliaris1
TTCTTTATGGATCCTCTTATGCATTATGTTCGATATCAAGGAAAGGCAGTTCTTGCATCAAAAGGAACTCTTCTTTTGAAGAAGAAATGGAAATCTTACCTTGTCAATTTCTCGCAATATTTTATCTCTTTTTGGACTCAACCACAAAGGATCCGCCTAAACCAATTAACAAACTCTTGCTTCGATTTCCTGGGGTACCTTTCAAGTGTACCAATAAATACTTTGTTAGTAAGGAATCAAATGCTGGAGAATTCTTTTCTAATAGATACTCGAATGAAAAAATTCGATACCACAGTCCCTGCTACTCCCCTCGTTGGATCCTTATCAAAAGCTCAATTTTGTACTGGATCAGGGCATCCTATTAGTAAACCCGTTTGGACCGATTTATCAGATTGGGATATTCTTGATCGTTTTGGTCAGATATGTAGAAATCTTTTTCATTAT------------
>Cenchrus_ciliaris2
ACTCCTTGAATACCGGATTCAAGATGTTCCATCTTTGCATTTATTGCGATTCTTTCTCAACTATTATTCGAATTGGAATAGTCTTATTACTTCAATGAAATCGATTTTTCTTTTGAAAAAAGAAAATAAAAGACTATTTCGATTCCTATATAACTCTTATGTATCAGAATATGAATTTTTCTTGTTGTTTCTTCGTAAACAATCTTCTTGCTTACGATTAACATCTTCTGGAACCTTTCTGGAACGAATCCACTTTTCTGGAAAGATGGAACATTTTGGGGTAATGTACCCAGAGTTTTTTCGGAAAACCATATGGTTCTTTATGGATCCTCTTATGCATTATGTTCGATATCAAGGAAAGGCAGTTCTTGCATCAAAAGGAACTCTTCTTTTGAAGAAGAAATGGAAATCTTACCTTGTCAATTTCTCGCAATATTTTATCTCTTTTTGGACTCAACCACAAAGGATCCGCCTAAACCAATTAACAAACTCTTGCTTCGATTTCCTGGGGTACCTTTCAAGTGTACCAATAAATACTTTGTTAGTAAGGAATCAAATGCTGGAGAATTCTTTTCTAATAGATACTCGAATGAAAAAATTCGATACCACAGTCCCTGCTACTCCCCTCGTTGGATCCTTATCAAAAGCTCAATTTTGTACTGGATCAGGGCATCCTATTAGTAAACCCGTTTGGACAGATTTATCAGATTGGGATATTCTTGATCGTTTTGGTCAGATATGTAGAAATCTTTTTCATTATCATAGTGGAT--
>Cymbopogon_jwarancusa
ACTCCTTGAATACCGGATTCAAGATGTTCCCTCTTTGCATTTATTGCGATTCTTTCTCCACTATTATTCGAATTGGAATATTCTTATTACTTCAATGAAATCTATTTTTCTTTTTTCAAAAGAAAATAAAAGACTATTTCGATTCCTATATAACTCTTATGTATCAGAATATGAATTTTTCTTGTTGTTTTTTCGTAAACAATCTTCTTGCTTACGATTAACATCTTCTGGAACCTTTCTGGAACGAATCATCTTTTCTGGGAAGATGGAACATTTTGGTGTAATGTACCCGGGGTTTTTTCGGAAAACCGTATGGTTCTTTATGGATCCTCTTATGCATTATGTTCGATATCAAGGAAAGGCAATTCTTGCATCAAAAGGCACTCTTCTTTTGAAGAAGAAATGGAAATCTTACCTTGTCAATTTCTCGCAATATTTTTTATCTTTTTGGACTCAACCACAAAGGATTCGTCTAAACCAATTAACAAACTCTTGCTTCGATTTTCTGGGGTACCTTTCAAGTGTACCAATAAATACTTTGTTAGTAAGGAATCAAATGCTGGAGAATTCTTTTCTAATAGATACTCGAATGAAAAAATTCGATACCACAGTTCCTGCAACTCCCCTCGTTGGATCCTTATCAAAAGCTCAATTTTGTACTGGATCGGGGCATCCTATTAGTAAACCCGTTTGGACTGATTTATCAGATTGGGATATTCTTGATCGTTTTGGTCGGATATGTAGAAATCTTTTTCATTATCATAGTGGATGT
>Cymbopogon_jwarancusa1
ACTCCTTGAATACCGGATTCAAGATGTTCCCTCTTTGCATTTATTGCGATTCTTTCTCCACTATTATTCGAATTGGAATATTCTTATTACTTCAATGAAATCTATTTTTCTTTTTTCAAAAGAAAATAAAAGACTATTTCGATTCCTATATAACTCTTATGTATCAGAATATGAATTTTTCTTGTTGTTTTTTCGTAAACAATCTTCTTGCTTACGATTAACATCTTCTGGAACCTTTCTGGAACGAATCATCTTTTCTGGGAAGATGGAACATTTTGGTGTAATGTACCCGGGGTTTTTTCGGAAAACCGTATGGTTCTTTATGGATCCTCTTATGCATTATGTTCGATATCAAGGAAAGGCAATTCTTGCATCAAAAGGCACTCTTCTTTTGAAGAAGAAATGGAAATCTTACCTTGTCAATTTCTCGCAATATTTTTTATCTTTTTGGACTCAACCACAAAGGATTCGTCTAAACCAATTAACAAACTCTTGCTTCGATTTTCTGGGGTACCTTTCAAGTGTACCAATAAATACTTTGTTAGTAAGGAATCAAATGCTGGAGAATTCTTTTCTAATAGATACTCGAATGAAAAAATTCGATACCACAGTTCCTGCAACTCCCCTCGTTGGATCCTTATCAAAAGCTCAATTTTGTACTGGATCGGGGCATCCTATTAGTAAACCCGTTTGGACTGATTTATCAGATTGGGATATTCTTGATCGTTTTGGTCGGATATGTAGAAATCTTTTTCATTATCATAGTGGATGT
>Cymbopogon_jwarancusa2
ACTCCTTGAATACCGGATTCAAGATGTTCCCTCTTTGCATTTATTGCGATTCTTTCTCCACTATTATTCGAATTGGAATATTCTTATTACTTCAATGAAATCTATTTTTCTTTTTTCAAAAGAAAATAAAAGACTATTTCGATTCCTATATAACTCTTATGTATCAGAATATGAATTTTTCTTGTTGTTTTTTCGTAAACAATCTTCTTGCTTACGATTAACATCTTCTGGAACCTTTCTGGAACGAATCATCTTTTCTGGGAAGATGGAACATTTTGGTGTAATGTACCCGGGGTTTTTTCGGAAAACCGTATGGTTCTTTATGGATCCTCTTATGCATTATGTTCGATATCAAGGAAAGGCAATTCTTGCATCAAAAGGCACTCTTCTTTTGAAGAAGAAATGGAAATCTTACCTTGTCAATTTCTCGCAATATTTTTTATCTTTTTGGACTCAACCACAAAGGATTCGTCTAAACCAATTAACAAACTCTTGCTTCGATTTTCTGGGGTACCTTTCAAGTGTACCAATAAATACTTTGTTAGTAAGGAATCAAATGCTGGAGAATTCTTTTCTAATAGATACTCGAATGAAAAAATTCGATACCACAGTTCCTGCAACTCCCCTCGTTGGATCCTTATCAAAAGCTCAATTTTGTACTGGATCGGGGCATCCTATTAGTAAACCCGTTTGGACTGATTTATCAGATTGGGATATTCTTGATCGTTTTGGTCGGATATGTAGAAATCTTTTTCATTATCATAGTGGATGT
>Lasiurus_scindicus
ACTCCTTGAATACCGGATTCAAGATGTTCCGTCTTTGCATTTATTGCGATTCTTTCTCCACTATTATTCGAATTGGAATAGTCTTATTACTTCAATGAAATCCATTTTTCTTTTGAAAAAAGAAAATAAAAGACTATTTCGATTCCTATATAACTCTTATGTATCAGAATATGAATTTTTCTTGTTGTTTCTTCGTAAACAATCTTCTTGCTTACGATTAACATCTTCTGGAACCTTTCTGGAACGAATCATCTTTTCTGGGAAGATGGAACATTTTGGTGTAATGTACCCGGGGTTTTTTCGGAAAACCATATGGTTCTTTATGGATCCTCTTATGCATTATGTTCGATATCAAGGAAAGGCAATTCTTGCATCAAAAGGCACTCTTCTTTTGAAGAAGAAATGGAAATCTTACCTTGTCAATTTCTCGCAATATTTTTTCTCTTTTTGGACTCAACCACAAAGGATTCGTCTAAACCAATTAACAAACTCTTGCTTCGATTTTCTGGGGTACCTTTCAAGTGTACCAATAAATACTTTGTTAGTAAGGAATCAAATGCTGGAGAATTCTTTTCTAATAGATACTCGAATGAAAAAATTCGATACCACAGTCCCTGCAACTCCCCTCGTTGGATCCTTATCAAAAGCTCAATTTTGTACTGGATCAGGGCATCCTATTAGTAAACCCGTTTGGACTGATTTATCAGATTGGGATATTCTTGATCGTTTTGGTCGGATATGTAGAAATCTTTTTCATTA-------------
>Lasiurus_scindicus1
ACTCCTTGAATACCGGATTCAAGATGTTCCGTCTTTGCATTTATTGCGATTCTTTCTCCACTATTATTCGAATTGGAATAGTCTTATTACTTCAATGAAATCCATTTTTCTTTTGAAAAAAGAAAATAAAAGACTATTTCGATTCCTATATAACTCTTATGTATCAGAATATGAATTTTTCTTGTTGTTTCTTCGTAAACAATCTTCTTGCTTACGATTAACATCTTCTGGAACCTTTCTGGAACGAATCATCTTTTCTGGGAAGATGGAACATTTTGGTGTAATGTACCCGGGGTTTTTTCGGAAAACCATATGGTTCTTTATGGATCCTCTTATGCATTATGTTCGATATCAAGGAAAGGCAATTCTTGCATCAAAAGGCACTCTTCTTTTGAAGAAGAAATGGAAATCTTACCTTGTCAATTTCTCGCAATATTTTTTCTCTTTTTGGACTCAACCACAAAGGATTCGTCTAAACCAATTAACAAACTCTTGCTTCGATTTTCTGGGGTACCTTTCAAGTGTACCAATAAATACTTTGTTAGTAAGGAATCAAATGCTGGAGAATTCTTTTCTAATAGATACTCGAATGAAAAAATTCGATACCACAGTCCCTGCAACTCCCCTCGTTGGATCCTTATCAAAAGCTCAATTTTGTACTGGATCAGGGCATCCTATTAGTAAACCCGTTTGGACTGATTTATCAGATTGGGATATTCTTGATCGTTTTGGTCGGATATGTAGAAATCTTTTTCATTA-------------
>Lasiurus_scindicus2
ACTCCTTGAATACCGGATTCAAGATGTTCCGTCTTTGCATTTATTGCGATTCTTTCTCCACTATTATTCGAATTGGAATAGTCTTATTACTTCAATGAAATCCATTTTTCTTTTGAAAAAAGAAAATAAAAGACTATTTCGATTCCTATATAACTCTTATGTATCAGAATATGAATTTTTCTTGTTGTTTCTTCGTAAACAATCTTCTTGCTTACGATTAACATCTTCTGGAACCTTTCTGGAACGAATCATCTTTTCTGGGAAGATGGAACATTTTGGTGTAATGTACCCGGGGTTTTTTCGGAAAACCATATGGTTCTTTATGGATCCTCTTATGCATTATGTTCGATATCAAGGAAAGGCAATTCTTGCATCAAAAGGCACTCTTCTTTTGAAGAAGAAATGGAAATCTTACCTTGTCAATTTCTCGCAATATTTTTTCTCTTTTTGGACTCAACCACAAAGGATTCGTCTAAACCAATTAACAAACTCTTGCTTCGATTTTCTGGGGTACCTTTCAAGTGTACCAATAAATACTTTGTTAGTAAGGAATCAAATGCTGGAGAATTCTTTTCTAATAGATACTCGAATGAAAAAATTCGATACCACAGTCCCTGCAACTCCCCTCGTTGGATCCTTATCAAAAGCTCAATTTTGTACTGGATCAGGGCATCCTATTAGTAAACCCGTTTGGACTGATTTATCAGATTGGGATATTCTTGATCGTTTTGGTCGGATATGTAGAAATCTTTTTCATTA-------------
