# Supplementary material for: Assessing universality of DNA barcoding in geographically isolated selected desert medicinal species of Fabaceae and Poaceae
Source: PeerJ. 2018 Mar 13;6:e4499. doi: 10.7717/peerj.4499 (PMC5855882; doi:10.7717/peerj.4499)
Supplement: Supplemental Information 7 [file peerj-06-4499-s007.fas]

>Acacia_jacquemontii
AACCCTTCGATACTGGGTGAAAGATGCCTCCTCCTTTCATTTATTAAGGCTCTTTCTTTATGAGTATTGTAATTGGAATAGTCTTATTACTCCAAAAAAAAGGATTTCTGCTTTTTCAAA------------------------TTCAAAAAGTAATCCAAGATTTTTCCTGTTCCTATATAATTTTTATGTATGTGAATACGAATCCATCTTTCTTTTTCTTCGTACCAAATCTTCTTATTTACGATTAACATCTTTTGGAGTCCTTTTTGAGCGAATCTATTTCTATGCAAAAATAGAACATTTTGTAGAAGTCTTTGATAAGGATTTTCCGTCCACCCTATGGTTCTTCAAG------GACCCTTTCATTCATTATGTTAGATATCAAGGAAAATCCATTCTCGCTTCAAAGAATACGCCCTTTTTGATGAAAAAATGGAAATACTTTCTTATCCATTTATGGCAATGTCATTTTTTTGTTTGGTCTCAACCAGGAAAGATCCATATAAACCAATTATCCGAGCATTCATTTTACTTTTTCGGCTATTTTTCAAATGTGCGGCTAAATCCTTCAGTGGTACGGAGTCAAATGTTGGAAAAGTCATTTATAATGGAAAATCTTATGAAAAAGCTTGATACAATAATTCCAATTATTCCTCTAATTAGATCATTGGCTAAAGCAAAATTTTGTAATGTATTAGGACATCCCATTAGTAAGCCGGTCTGGGCCGATTCATCCGATTTTGATATTATTGACCGATTTTTGCAGATATGCAGAGATCTTTCTCATTATTACAACGGATCCTCAAAAAAAAAGAGTTTGTATCGAATCAAATATATAGCAGAATCCCATGAACCATCGAGTCTTTGAACGCAAGTTGCGCTCGAAGCTGTTAGGCCGATGGCATGTTTGCCTGGTTGTCACGT--AGTGTCGTCTTCG---------CCCCCGTCGGGGAAGTTAAG--GCGGACGAAAGCTTCCCGCGAG---CGCCTCGTTCCGTTTGGCCGAAAGGGGGCCAAGACGCGA----CGACGGCCGTGATC-CACGGTGCCTGA--------GTGAGCTCCCGA--GCTCTCGAGATCTGACATGTGTGCG--TCATCTCGCGAGGATCGCCTGACCATAGGGC-----------CGTCC----ACCTATA-----------CACGACCCCAGGTCAGGC--GGGGTTACCTGCTGAGTTTAA
>Acacia_jacquemontii(2)
AACCCTTCGATACTGGGTGAAAGATGCCTCCTCCTTTCATTTATTAAGGCTCTTTCTTTATGAGTATTGTAATTGGAATAGTCTTATTACTCCAAAAAAAAGGATTTCTGCTTTTTCAAA------------------------TTCAAAAAGTAATCCAAGATTTTTCCTGTTCCTATATAATTTTTATGTATGTGAATACGAATCCATCTTTCTTTTTCTTCGTACCAAATCTTCTTATTTACGATTAACATCTTTTGGAGTCCTTTTTGAGCGAATCTATTTCTATGCAAAAATAGAACATTTTGTAGAAGTCTTTGATAAGGATTTTCCGTCCACCCTATGGTTCTTCAAG------GACCCTTTCATTCATTATGTTAGATATCAAGGAAAATCCATTCTCGCTTCAAAGAATACGCCCTTTTTGATGAAAAAATGGAAATACTTTCTTATCCATTTATGGCAATGTCATTTTTTTGTTTGGTCTCAACCAGGAAAGATCCATATAAACCAATTATCCGAGCATTCATTTTACTTTTTCGGCTATTTTTCAAATGTGCGGCTAAATCCTTCAGTGGTACGGAGTCAAATGTTGGAAAAGTCATTTATAATGGAAAATCTTATGAAAAAGCTTGATACAATAATTCCAATTATTCCTCTAATTAGATCATTGGCTAAAGCAAAATTTTGTAATGTATTAGGACATCCCATTAGTAAGCCGGTCTGGGCCGATTCATCCGATTTTGATATTATTGACCGATTTTTGCAGATATGCAGAGATCTTTCTCATTATTACAACGGATCCTCAAAAAAAAAGAGTTTGTATCGAATCAAATATATAGCAGAATCCCATGAACCATCGAGTCTTTGAACGCAAGTTGCGCTCGAAGCTGTTAGGCCGATGGCATGTTTGCCTGGTTGTCACGT--AGTGTCGTCTTCG---------CCCCCGTCGGGGAAGTTAAG--GCGGACGAAAGCTTCCCGCGAG---CGCCTCGTTCCGTTTGGCCGAAAGGGGGCCAAGACGCGA----CGACGGCCGTGATC-CACGGTGCCTGA--------GTGAGCTCCCGA--GCTCTCGAGATCTGACATGTGTGCG--TCATCTCGCGAGGATCGCCTGACCATAGGGC-----------CGTCC----ACCTATA-----------CACGACCCCAGGTCAGGC--GGGGTTACCTGCTGAGTTTAA
>Acacia_jacquemontii(3)
AACCCTTCGATACTGGGTGAAAGATGCCTCCTCCTTTCATTTATTAAGGCTCTTTCTTTATGAGTATTGTAATTGGAATAGTCTTATTACTCCAAAAAAAAGGATTTCTGCTTTTTCAAA------------------------TTCAAAAAGTAATCCAAGATTTTTCCTGTTCCTATATAATTTTTATGTATGTGAATACGAATCCATCTTTCTTTTTCTTCGTACCAAATCTTCTTATTTACGATTAACATCTTTTGGAGTCCTTTTTGAGCGAATCTATTTCTATGCAAAAATAGAACATTTTGTAGAAGTCTTTGATAAGGATTTTCCGTCCACCCTATGGTTCTTCAAG------GACCCTTTCATTCATTATGTTAGATATCAAGGAAAATCCATTCTCGCTTCAAAGAATACGCCCTTTTTGATGAAAAAATGGAAATACTTTCTTATCCATTTATGGCAATGTCATTTTTTTGTTTGGTCTCAACCAGGAAAGATCCATATAAACCAATTATCCGAGCATTCATTTTACTTTTTCGGCTATTTTTCAAATGTGCGGCTAAATCCTTCAGTGGTACGGAGTCAAATGTTGGAAAAGTCATTTATAATGGAAAATCTTATGAAAAAGCTTGATACAATAATTCCAATTATTCCTCTAATTAGATCATTGGCTAAAGCAAAATTTTGTAATGTATTAGGACATCCCATTAGTAAGCCGGTCTGGGCCGATTCATCCGATTTTGATATTATTGACCGATTTTTGCAGATATGCAGAGATCTTTCTCATTATTACAACGGATCCTCAAAAAAAAAGAGTTTGTATCGAATCAAATATATAGCAGAATCCCATGAACCATCGAGTCTTTGAACGCAAGTTGCGCTCGAAGCTGTTAGGCCGATGGCATGTTTGCCTGGTTGTCACGT--AGTGTCGTCTTCG---------CCCCCGTCGGGGAAGTTAAG--GCGGACGAAAGCTTCCCGCGAG---CGCCTCGTTCCGTTTGGCCGAAAGGGGGCCAAGACGCGA----CGACGGCCGTGATC-CACGGTGCCTGA--------GTGAGCTCCCGA--GCTCTCGAGATCTGACATGTGTGCG--TCATCTCGCGAGGATCGCCTGACCATAGGGC-----------CGTCC----ACCTATA-----------CACGACCCCAGGTCAGGC--GGGGTTACCTGCTGAGTTTAA
>Acacia_modesta
AACCCTTCGATACTGGGTGAAAGATGCCTCCTCCTTTCATTTATTAAGGCTCTTTCTTTATGAGTATTGTAATTGGAATAGTCTTATTACTCCAAAAAAAAGGATTTCTACTTT------------------------------TTCAAAAAGTAATCCAAGATTTTTCCTGTTCCTATATAATTTTTATGTATGTGAATACGAAGCCATCTTTCTTTTTCTCCGTAACAAATCTTCTTATTTACGATTAACATCTTCTGGAGTCTTTTTTGAACGAATCTATTTCTATGCAAAAATAGAACATTTTGTGGAAGTCTTTGATAAGGATTTTCCGTCCACCCTATGGTTCTTCAAG------GACCCTTTCATTCATTATGTTAGATATCAAGGAAAATCCATTCTGGCTTCAAAGAATACGCCCTTTTTGATGAAAAAATGGAAATACTATCTTATCCATTTATGGCAATGTCATTTTTTTGTTTGGTCTCAACCAGGAAAGATCCATATAAACCAATTATCCGAGCATTCATTTTACTTTTTGGGCTATTTTTCAAATGTGCGGGTAAATCCTTCAGTGGTACGGAGTCAAATGTTGGAAAAGTCATTTATAATGGAAAATCTTATGAAAAAGCTTGATCCAATAATTCCAATTATTCCTCTAATTAGATCATTGGCTAAAGCAAAATTTTGTAATCTATTAGGACATCCCATTAGTAAGCCGGTCTGGGCCGATTCATCCGATTTTGATATTATTGACCGATTTTTGCAGATATGCAGAGATCTTTCTCATTATTACAACGGGTCCTCA---------------------------------GCAGAATCCCATGAACCTTTGAGTCTTTGAACTTAAGTTGCGCCCGAAGCCATATGGCCAAGAGCACGCCTACCTGGGTGTCACGT--ATTGTCATCACCG--------CCCCACCCCAGGCACG-------ACAGAAGATGGC-------GAG-----GCGCCTTCAGGCTGGCCGAAAAGGGGGCCCAACGTGA----TGACCGCTATGATC-CATGGTGGCTGA--------GCGAACACGTGCTCGAGATCTAGAC-----GTGTGC-------AGCTCGTTCGAGGAA---------AGGGC-CTGGCAGTGCCCTCC----AACCTTA-----------CACGACCCCAGGTTAGGCGGGGGGTTACCCGTTTAGTTTAA
>Acacia_modesta(2)
AACCCTTCGATACTGGGTGAAAGATGCCTCCTCCTTTCATTTATTAAGGCTCTTTCTTTATGAGTATTGTAATTGGAATAGTCTTATTACTCCAAAAAAAAGGATTTCTACTTT------------------------------TTCAAAAAGTAATCCAAGATTTTTCCTGTTCCTATATAATTTTTATGTATGTGAATACGAAGCCATCTTTCTTTTTCTCCGTAACAAATCTTCTTATTTACGATTAACATCTTCTGGAGTCTTTTTTGAACGAATCTATTTCTATGCAAAAATAGAACATTTTGTGGAAGTCTTTGATAAGGATTTTCCGTCCACCCTATGGTTCTTCAAG------GACCCTTTCATTCATTATGTTAGATATCAAGGAAAATCCATTCTGGCTTCAAAGAATACGCCCTTTTTGATGAAAAAATGGAAATACTATCTTATCCATTTATGGCAATGTCATTTTTTTGTTTGGTCTCAACCAGGAAAGATCCATATAAACCAATTATCCGAACATTCATTTTACTTTTTGGGCTATTTTTCAAATGTGCGGCTAAATCCTTCAGTGGTACGGAGTCAAATGTTGGAAAAGTCATTTATAATGGAAAATCTTATGAAAAAGCTTGATCCAATAATTCCAATTATTCCTCTAATTAGATCATTGGCTAAAGCAAAATTTTGTAATCTATTAGGACATCCCATTAGTAAGCCGGTCTGGGCCGATTCATCCGATTTTGATATTATTGACCGATTTTTGCAGATATGCAGAGATCTTTCTCATTATTACAACGGGTCCTCAAAAAAAAAGAGTTTGTATCGAATCAAATATATAGCAGAATCCCATGAACCTTTGAGTCTTTGAACTTAAGTTGCGCCCGAAGCCATATGGCCAAGAGCACGCCTACCTGGGTGTCACGT--ATTGTCATCACCG--------CCCCACCCCAGGCACG-------ACAGAAGATGGC-------GAG-----GCGCCTTCAGGCTGGCCGAAAAGGGGGCCCAACGTGA----TGACCGCTATGATC-CATGGTGGCTGA--------GCGAACACGTGCTCGAGATCTAGAC-----GTGTGC-------AGCTCGTTCGAGGAA---------AGGGC-CTGGCAGTGCCCTCC----AACCTTA-----------CACGACCCCAGGTTAGGCGGGGGGTTACCCGTTTAGTTTAA
>Acacia_modesta(3)
AACCCTTCGATACTGGGTGAAAGATGCCTCCTCCTTTCATTTATTAAGGCTCTTTCTTTATGAGTATTGTAATTGGAATAGTCTTATTACTCCAAAAAAAAGGATTTCTACTTT------------------------------TTCAAAAAGTAATCCAAGATTTTTCCTGTTCCTATATAATTTTTATGTATGTGAATACGAAGCCATCTTTCTTTTTCTCCGTAACAAATCTTCTTATTTACGATTAACATCTTCTGGAGTCTTTTTTGAACGAATCTATTTCTATGCAAAAATAGAACATTTTGTGGAAGTCTTTGATAAGGATTTTCCGTCCACCCTATGGTTCTTCAAG------GACCCTTTCATTCATTATGTTAGATATCAAGGAAAATCCATTCTGGCTTCAAAGAATACGCCCTTTTTGATGAAAAAATGGAAATACTATCTTATCCATTTATGGCAATGTCATTTTTTTGTTTGGTCTCAACCAGGAAAGATCCATATAAACCAATTATCCGAACATTCATTTTACTTTTTGGGCTATTTTTCAAATGTGCGGCTAAATCCTTCAGTGGTACGGAGTCAAATGTTGGAAAAGTCATTTATAATGGAAAATCTTATGAAAAAGCTTGATCCAATAATTCCAATTATTCCTCTAATTAGATCATTGGCTAAAGCAAAATTTTGTAATCTATTAGGACATCCCATTAGTAAGCCGGTCTGGGCCGATTCATCCGATTTTGATATTATTGACCGATTTTTGCAGATATGCAGAGATCTTTCTCATTATTACAACGGGTCCTCAAAAAAAAAGAGTTTGTATCGAATCAAATATATAGCAGAATCCCATGAACCTTTGAGTCTTTGAACTTAAGTTGCGCCCGAAGCCATATGGCCAAGAGCACGCCTACCTGGGTGTCACGT--ATTGTCATCACCG--------CCCCACCCCAGGCACG-------ACAGAAGATGGC-------GAG-----GCGCCTTCAGGCTGGCCGAAAAGGGGGCCCAACGTGA----TGACCGCTATGATC-CATGGTGGCTGA--------GCGAACACGTGCTCGAGATCTAGAC-----GTGTGC-------AGCTCGTTCGAGGAA---------AGGGC-CTGGCAGTGCCCTCC----AACCTTA-----------CACGACCCCAGGTTAGGCGGGGGGTTACCCGTTTAGTTTAA
>Acacia_nilotica
----------------------------------------TTATTAAGGCTCTTTCTTTATGAGTATTGTAATTGGAATAGTCTTATTACTCCAAAAAAAAGGATTTCTACTTTTTCAAATTCAAAAAGTAATCCAAGATTTTTTTCAAAAAGTAATCCAAGATTTTTCCTGTTCCTATATAATTTTTATGTATGTGAATACGAATCCATCTTTCTTTTTCTCCGTACCAAATCTTCTTATTTACGATTAACATCTTTTGGACTCCTTTTTGAGCGAATCTATTTCTATGCAAAAATAGAACATTTTGTAGAAGTCTTTGATAAGGATTTTCCGTCCACCCTATGGTTCTTCAAG------GACCCTTTCATTCATTATGTTAGATATCAAGGAAAATCCATTCTGGCTTCAAAGAATACGCCCTTTTTGATGAAAAAATGGAAATACTTTCTTATCCATTTATGGCAATGTCATTTTTTTGTTTGGTCTCAACCAGGAAAGATCCATATAAACCAATTATCCGAGCATTCATTTTACTTTTTCGGCTATTTTTCAAATGTGCGGCTAAATCCTTCAGTGGTACGGAGTCAAATGTTGGAAAAGTCATTTATAATGGAAAATCTTATGAAAAAGCTTGATACAATAATTCCAATTATTCCTCTAATTAGATCATTGGCTAAAGCAAAATTTTGTAATGTATTAGGACATCCCATTAGTAAGCCGGTCTGGGCCGATTCATCCGATTTTGATATTATTGACCGATTTTTGCAGATATGCAGAGATCTTTCTCATTATTACAACGGATCCTCAAAAAAAAAGAGTTTGTAT---------------GCAGAATCCCGCGAACCATCGAGTCTTTGTACACTAGTGACGCCCGAAGCCGCTAGGCCGAGGGCACGGCTACCTGGGTGTCACGC--AGTGTCGCCTACG---------CCCTCGTCGAGGACGTCAAG--GCAGATGATGGCCTCCCGCGAG---CGTCACCTCCCAGCTGGCTGAAATAGGGGTCCAACGCAA----CG----------------------------------------------------------------------------------------------------------------------------------------------------------------------------------------
>Acacia_nilotica(2)
--------------------------------------------------------------AGTATTGTAATTGGAATAGTCTTATTACTCCAAAAAAAAGGATTTCTACTTTTTCAAATTCAAAAAGTAATCCAAGATTTTTTTCAAAAAGTAATCCAAGATTTTTCCTGTTCCTATATAATTTTTATGTATGTGAATACGAATCCATCTTTCTTTTTCTCCGTACAAAATCTTCTTATTTACGATTAACATCTTTTGGACTCCTTTTTGAGCGAATCTATTTCTATGCAAAAATAGAACATTTTGTAGAAGTCTTTGATAAGGATTTTCCGTCCACCCTATGGTTCTTCAAG------GACCCTTTCATTCATTATGTTAGATATCAAGGAAAATCCATTCTGGCTTCAAAGAATACGCCCTTTTTGATGAAAAAATGGAAATACTTTCTTATCCATTTATGGCAATGTCATTTTTTTGTTTGGTCTCAACCAGGAAAGATCCATATAAACCAATTATCCGAGCATTCATTTTACTTTTTCGGCTATTTTTCAAATGTGCGGCTAAATCCTTCAGTGGTACGGAGTCAAATGTTGGAAAAGTCATTTATAATGGAAAATCTTATGAAAAAGCTTGATACAATAATTCCAATTATTCCTCTAATTAGATCATTGGCTAAAGCAAAATTTTGTAATGTATTAGGACATCCCATTAGTAAGCCGGTCTGGGCCGATTCATCCGATTTTGATATTATTGACCGATTTTTGCAGATATGCAGAGATCTTTCTCATTATTACAACGGATCCTCAAAAAAAAAGAGTTTGTATCGAATCAAATAT------------------------------------------------------------------GCACGCCTGCCTGGGTGTCACGC-AGTCGTCGCCTCCG---------CCCCCGTCGAGGACGTCAAG--GCGGATGATGGCCTCCCGCGAG---CGTCACCTCCCGGCTGGCTGAAATAGGGGCCCTACGCGA----CGGCGGCCGCGATC-CACGGTGGCTGA--------GTGAGACCCCGGGCGCTCTCGAGACCGGCTGCGCGCGTG--CCTACCAGTGCGCGCCGCAATGTGAGGAGGCGCCACCCGCTGCGTCC------------------AGGCCTCTACCTCAGCGGAGGA--GGGGCCACCCGCTGAGTTTAA
>Acacia_nilotica(3)
AACCCTTCGATACTGGGTGAAAGATGCCTCCTCCTTTCATTTATTAAGGCTCTTTCTTTATGAGTATTGTAATTGGAATAGTCTTATTACTCCAAAAAAAAGGATTTCTACTTTTTCAAATTCAAAAAGTAATCCAAGATTTTTTTCAAAAAGTAATCCAAGATTTTTCCTGTTCCTATATAATTTTTATGTATGTGAATACGAATCCATCTTTCTTTTTCTCCGTACAAAATCTTCTTATTTACGATTAACATCTTTTGGACTCCTTTTTGAGCGAATCTATTTCTATGCAAAAATAGAACATTTTGTAGAAGTCTTTGATAAGGATTTTCCGTCCACCCTATGGTTCTTCAAG------GACCCTTTCATTCATTATGTTAGATATCAAGGAAAATCCATTCTGGCTTCAAAGAATACGCCCTTTTTGATGAAAAAATGGAAATACTTTCTTATCCATTTATGGCAATGTCATTTTTTTGTTTGGTCTCAACCAGGAAAGATCCATATAAACCAATTATCCGAGCATTCATTTTACTTTTTCGGCTATTTTTCAAATGTGCGGCTAAATCCTTCAGTGGTACGGAGTCAAATGTTGGAAAAGTCATTTATAATGGAAAATCTTATGAAAAAGCTTGATACAATAATTCCAATTATTCCTCTAATTAGATCATTGGCTAAAGCAAAATTTTGTAATGTATTAGGACATCCCATTAGTAAGCCGGTCTGGGCCGATTCATCCGATTTTGATATTATTGACCGATTTTTGCAGATATGCAGAGATCTTTCTCATTATTACAACGGATCCTCAAAAAAAAAGAGTTTGTATCGAATCAAATATATA---------------------------------------------------------------GCACGCCTGCCTGGGTGTCACGC-AGTCGTCGCCTCCG---------CCCCCGTCGAGGACGTCAAG--GCGGATGATGGCCTCCCGCGAG---CGTCACCTCCCGGCTGGCTGAAATAGGGGCCCTACGCGA----CGGCGGCCGCGATC-CACGGTGGCTGA--------GTGAGACCCCGGGCGCTCTCGAGACCGGCTGCGCGCGTG--CCTACCAGTGCGCGCCGCAATGTGAGGAGGCGCCACCCGCTGCGTCC------------------AGGCCTCTACCTCAGCGGAGGA--GGGGCCACCCGCTGAGTTTAA
>Indigofera_heterantha
AACCCTTCGATACTGGGTGAAAGATCCCCCTTTCTTTCATTTATTAAGGTTGTTTATTTATTACTATTGTAATTGGAATAGTCTTATTACTCCAAAAAAATCGATTTCTACTTT------------------------------TTCAAAAAGGAATACAAGATTTTTCTTGTTCCTATATAATTTTTATGTATATGAATACGAATCTATCTTCCTTTTTCTACATAACAAATCCTCTAATTTACGATTCAAATCTTTTAGCGTTCTTTTTGAGCGAATCTTTTTCTATGCAAAAATAGAACATCTTGTGGAAGTCTTTGCTAAGGATTTTTCGTCGACCTTATCATTCTTCAAGTTCAAGGATCCCTTCATTCATTATGTTCGATATCAAGGAAAATCGATTCTGGCTTCAAAGAATGCACCTCTTTTGATGAATAAATGGAAATACTATTTTTTCCATTTATGGCAATGTCATTTTTATGTTTGGTCTCAACCAGGAACGATCCATATAAACCAATTATCCGAACATTCATTTCACTATTTGGGCTATTTTTCAAATGTGCGGCTAAATCTTTCAGTAGTACGGAGTCAAATGCTACAAAATTCATTTCTAATCGAAATTGTTATGAAAAAGTTTGATACAATAGTTCCAATTATTCCTCTAATTAGATCATTGGCTAAAGCGAAATTTTGTAATGTATTAGGGCATCCCATTAGTAAGCCGGTCTGGGCCGATTCATCCGATTTTGATATTATTGATCGATTTTTGCGGATATGCAGAAATTTTTCTCATTATTACAATGGATCCTCAAAAAAAAAAAGTTTGTATCGAATAAAATATATAGCAGAATCCCGTGAACCATCGAGTCTTTGAACGCAAGTTGCGCCTGAAGCCATTAGGTTGAGGGCACGCCTGCCTGGGTGTCACAC--ATCGTTGCTCCAATGCCAATGTCTCCTTTTGGGGTAGTTGGGGAGTGTATGTTGGCTTCCCATGAG---CTTCGTCTCATGGTTGGTTGAAAATCAAGTCTGTGGTGGG---AGTGCACCGCGATTATCTGGTGGTTGA--------GTAA----------AAGCTCGAAACCAATCGTGTGT-------GGCTCTTGCAAGGTTTCAGACTTTGCGAC-CCATATGCATCCTTG-ATGCTCATAA-----------CGAGACCTCAGGTCAGGC--GGGGCTACCCGCTGAGTTTAA
>Indigofera_heterantha(2)
AACCCTTCGATACTGGGTGAAAGATCCCCCTTTCTTTCATTTATTAAGGTTGTTTATTTATTACTATTGTAATTGGAATAGTCTTATTACTCCAAAAAAATCGATTTCTACTTT------------------------------TTCAAAAAGGAATACAAGATTTTTCTTGTTCCTATATAATTTTTATGTATATGAATACGAATCTATCTTCCTTTTTCTACATAACAAATCCTCTAATTTACGATTCAAATCTTTTAGCGTTCTTTTTGAGCGAATCTTTTTCTATGCAAAAATAGAACATCTTGTGGAAGTCTTTGCTAAGGATTTTTCGTCGACCTTATCATTCTTCAAGTTCAAGGATCCCTTCATTCATTATGTTCGATATCAAGGAAAATCGATTCTGGCTTCAAAGAATGCACCTCTTTTGATGAATAAATGGAAATACTATTTTTTCCATTTATGGCAATGTCATTTTTATGTTTGGTCTCAACCAGGAACGATCCATATAAACCAATTATCCGAACATTCATTTCACTATTTGGGCTATTTTTCAAATGTGCGGCTAAATCTTTCAGTAGTACGGAGTCAAATGCTACAAAATTCATTTCTAATCGAAATTGTTATGAAAAAGTTTGATACAATAGTTCCAATTATTCCTCTAATTAGATCATTGGCTAAAGCGAAATTTTGTAATGTATTAGGGCATCCCATTAGTAAGCCGGTCTGGGCCGATTCATCCGATTTTGATATTATTGATCGATTTTTGCGGATATGCAGAAATTTTTCTCATTATTACAATGGATCCTCAAAAAAAAAAAGTTTGTATCGAATAAAATATATAGCAGAATCCCGTGAACCATCGAGTCTTTGAACGCAAGTTGCGCCTGAAGCCATTAGGTTGAGGGCACGCCTGCCTGGGTGTCACAC--ATCGTTGCTCCAATGCCAATGTCTCCTTTTGGGGTAGTTGGGGAGTGTATGTTGGCTTCCCATGAG---CTTCGTCTCATGGTTGGTTGAAAATCAAGTCTGTGGTGGG---AGTGCACCGCGATTATCTGGTGGTTGA--------GTAA----------AAGCTCGAAACCAATCGTGTGT-------GGCTCTTGCAAGGTTTCAGACTTTGCGAC-CCATATGCATCCTTG-ATGCTCATAA-----------CGAGACCTCAGGTCAGGC--GGGGCTACCCGCTGAGTTTAA
>Indigofera_heterantha(3)
AACCCTTCGATACTGGGTGAAAGATCCCCCTTTCTTTCATTTATTAAGGTTGTTTATTTATTACTATTGTAATTGGAATAGTCTTATTACTCCAAAAAAATCGATTTCTACTTT------------------------------TTCAAAAAGGAATACAAGATTTTTCTTGTTCCTATATAATTTTTATGTATATGAATACGAATCTATCTTCCTTTTTCTACATAACAAATCCTCTAATTTACGATTCAAATCTTTTAGCGTTCTTTTTGAGCGAATCTTTTTCTATGCAAAAATAGAACATCTTGTGGAAGTCTTTGCTAAGGATTTTTCGTCGACCTTATCATTCTTCAAGTTCAAGGATCCCTTCATTCATTATGTTCGATATCAAGGAAAATCGATTCTGGCTTCAAAGAATGCACCTCTTTTGATGAATAAATGGAAATACTATTTTTTCCATTTATGGCAATGTCATTTTTATGTTTGGTCTCAACCAGGAACGATCCATATAAACCAATTATCCGAACATTCATTTCACTATTTGGGCTATTTTTCAAATGTGCGGCTAAATCTTTCAGTAGTACGGAGTCAAATGCTACAAAATTCATTTCTAATCGAAATTGTTATGAAAAAGTTTGATACAATAGTTCCAATTATTCCTCTAATTAGATCATTGGCTAAAGCGAAATTTTGTAATGTATTAGGGCATCCCATTAGTAAGCCGGTCTGGGCCGATTCATCCGATTTTGATATTATTGATCGATTTTTGCGGATATGCAGAAATTTTTCTCATTATTACAATGGATCCTCAAAAAAAAAAAGTTTGTATCGAATAAAATATATAGCAGAATCCCGTGAACCATCGAGTCTTTGAACGCAAGTTGCGCCCGAAGCCATTAGGTTGAGGGCACGCCTGCCTGGGTGTCACAC--ATCGTTTCTCCAATCACAATGTCTCTTTTTGGGGTCATTGGGGAGTGAATGTTGGCTTCCCATGAG---CTTTGTCTCATGGTTGGTTGAAAATCAAGTCTGTGGTGGG---AGTGCACCGCGATT-GTTGGTGGTTGA--------GTAA----------AAGCTCGAGACCCATCGTGTGT-------GACTCTTGCTGTTTTTTGGACTTCATGAC-CCATATGCATCTATGAATGCTCATAA-----------CGAGACCTCAGGTCAGGC--GGGGCTACCCGCTGAGTTTAA
>Indigofera_hochstetteri
AACCCTTCGATACTGGGTGAAAGATGCTCCTTCTTTCCATTTATTAAGGTTGTTTATTTATTACTATTGTAATTGGAATAGTCTTATTACTCCAAAAAAATCGATTTCTACTTT------------------------------TTCAAAAAGGAATACAAGATTTTTCTTGTTCCTATATAATTTTTATGTATATGAATACGAATCTATTTTCCTTTTTCTACATAACAAATCCTCGAATTTACGATTCAAATCTTTTAGCGTTCTTTTTGAGCGAATCTTTTTCTATTCAAAAATAGAACATCTTGTGGAAGTCTTTGCTAAGGATTTTTCGTCGACTTTATCATTCTTCAAGTTCAAAGATCCCTTCATTCATTATGTTCGATATCAAGGAAAATCTATTCTGGCTTCAAAGAGTGCACCTCTTTTGATGAATAAATGGAAATACTATTTTATCCATTTATGGCAATGTCATTTTTATGTTTGGTCTCAACCAGGAACGATCCATATAAACCAATTATCCGAACATTCATTTCACTATTTGGGCTATTTTTCAAATGTGCAGCTAAATCTTTCAGTAGTACGGAGTCAAATGCTACAAAATTCATTTCTAATCGAAATCGTTATGAAAAAGTTTGATACAATAGTTCCTATTATTCCTCTAATTAGATCATTGGCTAAAGCGAAATTTTGTAATGTATTAGGGCATCCCATTAGTAAGCCGGTCTGGGCCGATTCATCCGATTTTGATATTATTGATCGATTTTTGCGGATATGCAGAAATTTTTCTCATTATTACAATGGATCCTCAAAAAAAAAGAGTTTGTATCGA------------GCAGAATCCCGTGAACCATCGAGTCTTTGAACGCAAGTTGCGCCCGAAGCCATTAGGTTGAGGGCACGCCTGCCTGGGTGTCACAC--ATCGTTGCTCCAATCACAATGTCTCCTTATGGATTCATCGAGGAGCGAATGTTGGCCTCCCATGAG---CATAGTCTCATGGTTGGCTGAAAATCAAGTCTGTGGTGG----AGTGCACCGCGATT-GTTGGTGGTTGA--------GTA-----------AAGCTCGAGACCCATCGTCCGT-------GACTCTTTCCAGGATTAAGACTTTGTGAC-CCATATGCATCTTTG-ATGCTCATGA-----------CGAGACCTCAGGTCAGGC--GGGGCTACCCGCTGAGTTTAA
>Indigofera_hochstetteri(2)
AACCCTTCGATACTGGGTGAAAGATGCTCCTTCTTTCCATTTATTAAGGTTGTTTATTTATTACTATTGTAATTGGAATAGTCTTATTACTCCAAAAAAATCGATTTCTACTTT------------------------------TTCAAAAAGGAATACAAGATTTTTCTTGTTCCTATATAATTTTTATGTATATGAATACGAATCTATTTTCCTTTTTCTACATAACAAATCCTCGAATTTACGATTCAAATCTTTTAGCGTTCTTTTTGAGCGAATCTTTTTCTATTCAAAAATAGAACATCTTGTGGAAGTCTTTGCTAAGGATTTTTCGTCGACTTTATCATTCTTCAAGTTCAAAGATCCCTTCATTCATTATGTTCGATATCAAGGAAAATCTATTCTGGCTTCAAAGAGTGCACCTCTTTTGATGAATAAATGGAAATACTATTTTATCCATTTATGGCAATGTCATTTTTATGTTTGGTCTCAACCAGGAACGATCCATATAAACCAATTATCCGAACATTCATTTCACTATTTGGGCTATTTTTCAAATGTGCAGCTAAATCTTTCAGTAGTACGGAGTCAAATGCTACAAAATTCATTTCTAATCGAAATCGTTATGAAAAAGTTTGATACAATAGTTCCTATTATTCCTCTAATTAGATCATTGGCTAAAGCGAAATTTTGTAATGTATTAGGGCATCCCATTAGTAAGCCGGTCTGGGCCGATTCATCCGATTTTGATATTATTGATCGATTTTTGCGGATATGCAGAAATTTTTCTCATTATTACAATGGATCCTCAAAAAAAAAGAGTTTGTATCGA------------GCAGAATCCCGTGAACCATCGAGTCTTTGAACGCAAGTTGCGCCCGAAGCCATTAGGTTGAGGGCACGCCTGCCTGGGTGTCACAC--ATCGTTGCTCCAATCACAATGTCTCCTTATGGATTCATCGAGGAGCGAATGTTGGCCTCCCATGAG---CATAGTCTCATGGTTGGCTGAAAATCAAGTCTGTGGTGG----AGTGCACCGCGATT-GTTGGTGGTTGA--------GTA-----------AAGCTCGAGACCCATCGTCCGT-------GACTCTTTCCAGGATTAAGACTTTGTGAC-CCATATGCATCTTTG-ATGCTCATGA-----------CGAGACCTCAGGTCAGGC--GGGGCTACCCGCTGAGTTTAA
>Indigofera_hochstetteri(3)
AACCCTTCGATACTGGGTGAAAGATGCTCCTTCTTTCCATTTATTAAGGTTGTTTATTTATTACTATTGTAATTGGAATAGTCTTATTACTCCAAAAAAATCGATTTCTACTTT------------------------------TTCAAAAAGGAATACAAGATTTTTCTTGTTCCTATATAATTTTTATGTATATGAATACGAATCTATTTTCCTTTTTCTACATAACAAATCCTCGAATTTACGATTCAAATCTTTTAGCGTTCTTTTTGAGCGAATCTTTTTCTATTCAAAAATAGAACATCTTGTGGAAGTCTTTGCTAAGGATTTTTCGTCGACTTTATCATTCTTCAAGTTCAAAGATCCCTTCATTCATTATGTTCGATATCAAGGAAAATCTATTCTGGCTTCAAAGAGTGCACCTCTTTTGATGAATAAATGGAAATACTATTTTATCCATTTATGGCAATGTCATTTTTATGTTTGGTCTCAACCAGGAACGATCCATATAAACCAATTATCCGAACATTCATTTCACTATTTGGGCTATTTTTCAAATGTGCAGCTAAATCTTTCAGTAGTACGGAGTCAAATGCTACAAAATTCATTTCTAATCGAAATCGTTATGAAAAAGTTTGATACAATAGTTCCTATTATTCCTCTAATTAGATCATTGGCTAAAGCGAAATTTTGTAATGTATTAGGGCATCCCATTAGTAAGCCGGTCTGGGCCGATTCATCCGATTTTGATATTATTGATCGATTTTTGCGGATATGCAGAAATTTTTCTCATTATTACAATGGATCCTCAAAAAAAAAGAGTTTGTATCGA------------GCAGAATCCCGTGAACCATCGAGTCTTTGAACGCAAGTTGCGCCCGAAGCCATTAGGTTGAGGGCACGCCTGCCTGGGTGTCACAC--ATCGTTGCTCCAATCACAATGTCTCCTTATGGATTCATCGAGGAGCGAATGTTGGCCTCCCATGAG---CATAGTCTCATGGTTGGCTGAAAATCAAGTCTGTGGTGG----AGTGCACCGCGATT-GTTGGTGGTTGA--------GTA-----------AAGCTCGAGACCCATCGTCCGT-------GACTCTTTCCAGGATTAAGACTTTGTGAC-CCATATGCATCTTTG-ATGCTCATGA-----------CGAGACCTCAGGTCAGGC--GGGGCTACCCGCTGAGTTTAA
>Cenchrus_ciliaris
ACTCCTTGAATACCGGATTCAAGATGTTCCATCTTTGCATTTATTGCGATTCTTTCTCAACTATTATTCGAATTGGAATAGTCTTATTACTTCAATGAAATCGATTTTTCTTTT------------------------------GAAAAAAGAAAATAAAAGACTATTTCGATTCCTATATAACTCTTATGTATCAGAATATGAATTTTTCTTGTTGTTTCTTCGTAAACAATCTTCTTGCTTACGATTAACATCTTCTGGAACCTTTCTGGAACGAATCCACTTTTCTGGAAAGATGGAACATTTTGGGGTAATGTACCCAGAGTTTTTTCGGAAAACCATATGGTTCTTTATG------GATCCTCTTATGCATTATGTTCGATATCAAGGAAAGGCAGTTCTTGCATCAAAAGGAACTCTTCTTTTGAAGAAGAAATGGAAATCTTACCTTGTCAATTTCTCGCAATATTTTATCTCTTTTTGGACTCAACCACAAAGGATCCGCCTAAACCAATTAACAAACTCTTGCTTCGATTTCCTGGGGTACCTTTCAAGTGTACCAATAAATACTTTGTTAGTAAGGAATCAAATGCTGGAGAATTCTTTTCTAATAGATACTCGAATGAAAAAATTCGATACCACAGTCCCTGCTACTCCCCTCGTTGGATCCTTATCAAAAGCTCAATTTTGTACTGGATCAGGGCATCCTATTAGTAAACCCGTTTGGACAGATTTATCAGATTGGGATATTCTTGATCGTTTTGGTCAGATATGTAGAAATCTTTTTCATTATCATAGTGGAT--------------------------------------GCAGAATCCCGCGAACCATCGAGTTTTTGAACGCAAGTTGCGCCCGAGGCCTTCTGGCTGAGGGCACGTCTGCCTGGGCGTCACGCCAAAAGACACTCCCA----------ACCCATCCATGGGGGAAGGACGTGGTGTTTGGCTCCCCGTG-----CTGTATGGTGCGGTGGGCCGAAGTTTGGGCTGCCGGCATAGCTTGTCGGGCACCGCA-CGTGGTGGGCGACATCT-TAGTTGTTCTCGGTGTAGTGTCTCGGCACGCAGTTGGCTCG--TTGGCCCTAACGACCCATA------CGTGAC-CGAAGTGCTCTGTCA----CTCGGAC-----------CGCGACCCCAGGTCAGGC--GGGACTACCCGCTGAGTTTAA
>Cenchrus_ciliaris1
----------------------------------------------------------------------------------------------------------------------------------------------------------------------------------------------------------------------------------------------------------------------------------------------------------------------------------------------------------TTCTTTATG------GATCCTCTTATGCATTATGTTCGATATCAAGGAAAGGCAGTTCTTGCATCAAAAGGAACTCTTCTTTTGAAGAAGAAATGGAAATCTTACCTTGTCAATTTCTCGCAATATTTTATCTCTTTTTGGACTCAACCACAAAGGATCCGCCTAAACCAATTAACAAACTCTTGCTTCGATTTCCTGGGGTACCTTTCAAGTGTACCAATAAATACTTTGTTAGTAAGGAATCAAATGCTGGAGAATTCTTTTCTAATAGATACTCGAATGAAAAAATTCGATACCACAGTCCCTGCTACTCCCCTCGTTGGATCCTTATCAAAAGCTCAATTTTGTACTGGATCAGGGCATCCTATTAGTAAACCCGTTTGGACCGATTTATCAGATTGGGATATTCTTGATCGTTTTGGTCAGATATGTAGAAATCTTTTTCATTAT------------------------------------------------GCAGAATCCCGCGAACCATCGAGTTTTTGAACGCAAGTTGCGCCCGAGGCCTTCTGGCTGAGGGCACGTCTGCCTGGGCGTCACGCCAAAAGACACTCCCA----------ACCCATCCATGGGGGAAGGACGTGGTGTTTGGCTCCCCGTG-----CTGTATGGTGCGGTGGGCCGAAGTTTGGGCTGCCGGCATAGCTTGTCGGGCACCGCA-CGTGGTGGGCGACATCT-TAGTTGTTCTCGGTGTAGTGTCTCGGCACGCAGTTGGCTCG--TTGGCCCTAACGACCCATA------CGTGAC-CGAAGTGCTCTGTCA----CTCGGAC-----------CGCGACCCCAGGTCAGGC--GGGACTACCCGCTGAGTTTAA
>Cenchrus_ciliaris2
ACTCCTTGAATACCGGATTCAAGATGTTCCATCTTTGCATTTATTGCGATTCTTTCTCAACTATTATTCGAATTGGAATAGTCTTATTACTTCAATGAAATCGATTTTTCTTTT------------------------------GAAAAAAGAAAATAAAAGACTATTTCGATTCCTATATAACTCTTATGTATCAGAATATGAATTTTTCTTGTTGTTTCTTCGTAAACAATCTTCTTGCTTACGATTAACATCTTCTGGAACCTTTCTGGAACGAATCCACTTTTCTGGAAAGATGGAACATTTTGGGGTAATGTACCCAGAGTTTTTTCGGAAAACCATATGGTTCTTTATG------GATCCTCTTATGCATTATGTTCGATATCAAGGAAAGGCAGTTCTTGCATCAAAAGGAACTCTTCTTTTGAAGAAGAAATGGAAATCTTACCTTGTCAATTTCTCGCAATATTTTATCTCTTTTTGGACTCAACCACAAAGGATCCGCCTAAACCAATTAACAAACTCTTGCTTCGATTTCCTGGGGTACCTTTCAAGTGTACCAATAAATACTTTGTTAGTAAGGAATCAAATGCTGGAGAATTCTTTTCTAATAGATACTCGAATGAAAAAATTCGATACCACAGTCCCTGCTACTCCCCTCGTTGGATCCTTATCAAAAGCTCAATTTTGTACTGGATCAGGGCATCCTATTAGTAAACCCGTTTGGACAGATTTATCAGATTGGGATATTCTTGATCGTTTTGGTCAGATATGTAGAAATCTTTTTCATTATCATAGTGGAT--------------------------------------GCAGAATCCCGCGAACCATCGAGTTTTTGAACGCAAGTTGCGCCCGAGGCCTTCTGGCTGAGGGCACGTCTGCCTGGGCGTCACGCCAAAAGACACTCCCA----------ACCCATCCATGGGGGAAGGACGTGGTGTTTGGCTCCCCGTG-----CTGTATGGTGCGGTGGGCCGAAGTTTGGGCTGCCGGCATAGCTTGTCGGGCACCGCA-CGTGGTGGGCGACATCT-TAGTTGTTCTCGGTGTAGTGTCTCGGCACGCAGTTGGCTCG--TTGGCCCTAACGACCCATA------CGTGAC-CGAAGTGCTCTGTCA----CTCGGAC-----------CGCGACCCCAGGTCAGGC--GGGACTACCCGCTGAGTTTAA
>Cymbopogon_jwarancusa
ACTCCTTGAATACCGGATTCAAGATGTTCCCTCTTTGCATTTATTGCGATTCTTTCTCCACTATTATTCGAATTGGAATATTCTTATTACTTCAATGAAATCTATTTTTCTTTT------------------------------TTCAAAAGAAAATAAAAGACTATTTCGATTCCTATATAACTCTTATGTATCAGAATATGAATTTTTCTTGTTGTTTTTTCGTAAACAATCTTCTTGCTTACGATTAACATCTTCTGGAACCTTTCTGGAACGAATCATCTTTTCTGGGAAGATGGAACATTTTGGTGTAATGTACCCGGGGTTTTTTCGGAAAACCGTATGGTTCTTTATG------GATCCTCTTATGCATTATGTTCGATATCAAGGAAAGGCAATTCTTGCATCAAAAGGCACTCTTCTTTTGAAGAAGAAATGGAAATCTTACCTTGTCAATTTCTCGCAATATTTTTTATCTTTTTGGACTCAACCACAAAGGATTCGTCTAAACCAATTAACAAACTCTTGCTTCGATTTTCTGGGGTACCTTTCAAGTGTACCAATAAATACTTTGTTAGTAAGGAATCAAATGCTGGAGAATTCTTTTCTAATAGATACTCGAATGAAAAAATTCGATACCACAGTTCCTGCAACTCCCCTCGTTGGATCCTTATCAAAAGCTCAATTTTGTACTGGATCGGGGCATCCTATTAGTAAACCCGTTTGGACTGATTTATCAGATTGGGATATTCTTGATCGTTTTGGTCGGATATGTAGAAATCTTTTTCATTATCATAGTGGAT--------------------------------------------------------------------GTGCAAGTTGCGCCCGAAGCCTTCGGGCTAAGGGCACGTCTGCTTGGGTGTCACGC--AATGTCGCTCTCC-------ACTCCATATTGATTGGATGA----GCGTATGATGGTCTCCCGTGAGCTTTCTTTGCTTGTGGTTGGCCTAAACATGAGTCCTCGGTGCGAATTGT--GCCACGGTC-TTAGGTGGTCGA------------------------AACCCTGAAGGATCGTGTGCCCATTTTAGCCATAGAGAGGAACT------TGCAAC-CCTAGAGCA-TGTCG----ATCTCGACTTGCNAATGACGCGACCCCAGGTCAGGC--GGGATCACCCGCTGAGTTTAA
>Cymbopogon_jwarancusa1
ACTCCTTGAATACCGGATTCAAGATGTTCCCTCTTTGCATTTATTGCGATTCTTTCTCCACTATTATTCGAATTGGAATATTCTTATTACTTCAATGAAATCTATTTTTCTTTT------------------------------TTCAAAAGAAAATAAAAGACTATTTCGATTCCTATATAACTCTTATGTATCAGAATATGAATTTTTCTTGTTGTTTTTTCGTAAACAATCTTCTTGCTTACGATTAACATCTTCTGGAACCTTTCTGGAACGAATCATCTTTTCTGGGAAGATGGAACATTTTGGTGTAATGTACCCGGGGTTTTTTCGGAAAACCGTATGGTTCTTTATG------GATCCTCTTATGCATTATGTTCGATATCAAGGAAAGGCAATTCTTGCATCAAAAGGCACTCTTCTTTTGAAGAAGAAATGGAAATCTTACCTTGTCAATTTCTCGCAATATTTTTTATCTTTTTGGACTCAACCACAAAGGATTCGTCTAAACCAATTAACAAACTCTTGCTTCGATTTTCTGGGGTACCTTTCAAGTGTACCAATAAATACTTTGTTAGTAAGGAATCAAATGCTGGAGAATTCTTTTCTAATAGATACTCGAATGAAAAAATTCGATACCACAGTTCCTGCAACTCCCCTCGTTGGATCCTTATCAAAAGCTCAATTTTGTACTGGATCGGGGCATCCTATTAGTAAACCCGTTTGGACTGATTTATCAGATTGGGATATTCTTGATCGTTTTGGTCGGATATGTAGAAATCTTTTTCATTATCATAGTGGAT--------------------------------------------------------------------GTGCAAGTTGCGCCCGAAGCCTTCGGGCTAAGGGCACGTCTGCTTGGGTGTCACGC--AATGTCGCTCTCC-------ACTCCATATTGATTGGATGA----GCGTATGATGGTCTCCCGTGAGCTTTCTTTGCTTGTGGTTGGCCTAAACATGAGTCCTCGGTGCGAATTGT--GCCACGGTC-TTAGGTGGTCGA------------------------AACCCTGAAGGATCGTGTGCCCATTTTAGCCATAGAGAGGAACT------TGCAAC-CCTAGAGCA-TGTCG----ATCTCGACTTGCNAATGACGCGACCCCAGGTCAGGC--GGGATCACCCGCTGAGTTTAA
>Cymbopogon_jwarancusa2
ACTCCTTGAATACCGGATTCAAGATGTTCCCTCTTTGCATTTATTGCGATTCTTTCTCCACTATTATTCGAATTGGAATATTCTTATTACTTCAATGAAATCTATTTTTCTTTT------------------------------TTCAAAAGAAAATAAAAGACTATTTCGATTCCTATATAACTCTTATGTATCAGAATATGAATTTTTCTTGTTGTTTTTTCGTAAACAATCTTCTTGCTTACGATTAACATCTTCTGGAACCTTTCTGGAACGAATCATCTTTTCTGGGAAGATGGAACATTTTGGTGTAATGTACCCGGGGTTTTTTCGGAAAACCGTATGGTTCTTTATG------GATCCTCTTATGCATTATGTTCGATATCAAGGAAAGGCAATTCTTGCATCAAAAGGCACTCTTCTTTTGAAGAAGAAATGGAAATCTTACCTTGTCAATTTCTCGCAATATTTTTTATCTTTTTGGACTCAACCACAAAGGATTCGTCTAAACCAATTAACAAACTCTTGCTTCGATTTTCTGGGGTACCTTTCAAGTGTACCAATAAATACTTTGTTAGTAAGGAATCAAATGCTGGAGAATTCTTTTCTAATAGATACTCGAATGAAAAAATTCGATACCACAGTTCCTGCAACTCCCCTCGTTGGATCCTTATCAAAAGCTCAATTTTGTACTGGATCGGGGCATCCTATTAGTAAACCCGTTTGGACTGATTTATCAGATTGGGATATTCTTGATCGTTTTGGTCGGATATGTAGAAATCTTTTTCATTATCATAGTGGAT--------------------------------------------------------------------GTGCAAGTTGCGCCCGAAGCCTTCGGGCTAAGGGCACGTCTGCTTGGGTGTCACGC--AATGTCGCTCTCC-------ACTCCATATTGATTGGATGA----GCGTATGATGGTCTCCCGTGAGCTTTCTTTGCTTGTGGTTGGCCTAAACATGAGTCCTCGGTGCGAATTGT--GCCACGGTC-TTAGGTGGTCGA------------------------AACCCTGAAGGATCGTGTGCCCATTTTAGCCATAGAGAGGAACT------TGCAAC-CCTAGAGCA-TGTCG----ATCTCGACTTGCNAATGACGCGACCCCAGGTCAGGC--GGGATCACCCGCTGAGTTTAA
>Lasiurus_scindicus
ACTCCTTGAATACCGGATTCAAGATGTTCCGTCTTTGCATTTATTGCGATTCTTTCTCCACTATTATTCGAATTGGAATAGTCTTATTACTTCAATGAAATCCATTTTTCTTTT------------------------------GAAAAAAGAAAATAAAAGACTATTTCGATTCCTATATAACTCTTATGTATCAGAATATGAATTTTTCTTGTTGTTTCTTCGTAAACAATCTTCTTGCTTACGATTAACATCTTCTGGAACCTTTCTGGAACGAATCATCTTTTCTGGGAAGATGGAACATTTTGGTGTAATGTACCCGGGGTTTTTTCGGAAAACCATATGGTTCTTTATG------GATCCTCTTATGCATTATGTTCGATATCAAGGAAAGGCAATTCTTGCATCAAAAGGCACTCTTCTTTTGAAGAAGAAATGGAAATCTTACCTTGTCAATTTCTCGCAATATTTTTTCTCTTTTTGGACTCAACCACAAAGGATTCGTCTAAACCAATTAACAAACTCTTGCTTCGATTTTCTGGGGTACCTTTCAAGTGTACCAATAAATACTTTGTTAGTAAGGAATCAAATGCTGGAGAATTCTTTTCTAATAGATACTCGAATGAAAAAATTCGATACCACAGTCCCTGCAACTCCCCTCGTTGGATCCTTATCAAAAGCTCAATTTTGTACTGGATCAGGGCATCCTATTAGTAAACCCGTTTGGACTGATTTATCAGATTGGGATATTCTTGATCGTTTTGGTCGGATATGTAGAAATCTTTTTCATTA-------------------------------------------------GCAGAATCCCGCGAACCATCGAGTTTTTGAACGCAAGTTGCGCCCGAGGCCTTCCGGTTGAGGGCACGTCTGCCTGGGCGTCACGCCAAAAGACACTCCCA-------ACCCACCCTCGGGGAGG----GACGTGGTGTTTGGCCTCCCGTG-----CCACAGCGCGCGGTGGGCCGAAGTTGGGGCTGCCGGCGAATCGTGTCGGGCACAGCA-CATGGTGGGCGACACCTATAGTTGTTCTCGGTGCAGCGCCTCGGCGAACGGCCGGCGCG--TCAGCCCTAAGGACCCATCGAGCACCGCAGC-------GCATCGTCG----CTCGGAC-----------CGCGACCCCAGGTCAGTC--GGGACTACCCGCTGAGTTTAA
>Lasiurus_scindicus1
ACTCCTTGAATACCGGATTCAAGATGTTCCGTCTTTGCATTTATTGCGATTCTTTCTCCACTATTATTCGAATTGGAATAGTCTTATTACTTCAATGAAATCCATTTTTCTTTT------------------------------GAAAAAAGAAAATAAAAGACTATTTCGATTCCTATATAACTCTTATGTATCAGAATATGAATTTTTCTTGTTGTTTCTTCGTAAACAATCTTCTTGCTTACGATTAACATCTTCTGGAACCTTTCTGGAACGAATCATCTTTTCTGGGAAGATGGAACATTTTGGTGTAATGTACCCGGGGTTTTTTCGGAAAACCATATGGTTCTTTATG------GATCCTCTTATGCATTATGTTCGATATCAAGGAAAGGCAATTCTTGCATCAAAAGGCACTCTTCTTTTGAAGAAGAAATGGAAATCTTACCTTGTCAATTTCTCGCAATATTTTTTCTCTTTTTGGACTCAACCACAAAGGATTCGTCTAAACCAATTAACAAACTCTTGCTTCGATTTTCTGGGGTACCTTTCAAGTGTACCAATAAATACTTTGTTAGTAAGGAATCAAATGCTGGAGAATTCTTTTCTAATAGATACTCGAATGAAAAAATTCGATACCACAGTCCCTGCAACTCCCCTCGTTGGATCCTTATCAAAAGCTCAATTTTGTACTGGATCAGGGCATCCTATTAGTAAACCCGTTTGGACTGATTTATCAGATTGGGATATTCTTGATCGTTTTGGTCGGATATGTAGAAATCTTTTTCATTA-------------------------------------------------GCAGAATCCCGCGAACCATCGAGTTTTTGAACGCAAGTTGCGCCCGAGGCCTTCCGGTTGAGGGCACGTCTGCCTGGGCGTCACGCCAAAAGACACTCCCA-------ACCCACCCTCGGGGAGG----GACGTGGTGTTTGGCCTCCCGTG-----CCACAGCGCGCGGTGGGCCGAAGTTGGGGCTGCCGGCGAATCGTGTCGGGCACAGCA-CATGGTGGGCGACACCTATAGTTGTTCTCGGTGCAGCGCCTCGGCGAACGGCCGGCGCG--TCAGCCCTAAGGACCCATCGAGCACCGCAGC-------GCATCGTCG----CTCGGAC-----------CGCGACCCCAGGTCAGTC--GGGACTACCCGCTGAGTTTAA
>Lasiurus_scindicus2
ACTCCTTGAATACCGGATTCAAGATGTTCCGTCTTTGCATTTATTGCGATTCTTTCTCCACTATTATTCGAATTGGAATAGTCTTATTACTTCAATGAAATCCATTTTTCTTTT------------------------------GAAAAAAGAAAATAAAAGACTATTTCGATTCCTATATAACTCTTATGTATCAGAATATGAATTTTTCTTGTTGTTTCTTCGTAAACAATCTTCTTGCTTACGATTAACATCTTCTGGAACCTTTCTGGAACGAATCATCTTTTCTGGGAAGATGGAACATTTTGGTGTAATGTACCCGGGGTTTTTTCGGAAAACCATATGGTTCTTTATG------GATCCTCTTATGCATTATGTTCGATATCAAGGAAAGGCAATTCTTGCATCAAAAGGCACTCTTCTTTTGAAGAAGAAATGGAAATCTTACCTTGTCAATTTCTCGCAATATTTTTTCTCTTTTTGGACTCAACCACAAAGGATTCGTCTAAACCAATTAACAAACTCTTGCTTCGATTTTCTGGGGTACCTTTCAAGTGTACCAATAAATACTTTGTTAGTAAGGAATCAAATGCTGGAGAATTCTTTTCTAATAGATACTCGAATGAAAAAATTCGATACCACAGTCCCTGCAACTCCCCTCGTTGGATCCTTATCAAAAGCTCAATTTTGTACTGGATCAGGGCATCCTATTAGTAAACCCGTTTGGACTGATTTATCAGATTGGGATATTCTTGATCGTTTTGGTCGGATATGTAGAAATCTTTTTCATTA-------------------------------------------------GCAGAATCCCGCGAACCATCGAGTTTTTGAACGCAAGTTGCGCCCGAGGCCTTCCGGTTGAGGGCACGTCTGCCTGGGCGTCACGCCAAAAGACACTCCCA-------ACCCACCCTCGGGGAGG----GACGTGGTGTTTGGCCTCCCGTG-----CCACAGCGCGCGGTGGGCCGAAGTTGGGGCTGCCGGCGAATCGTGTCGGGCACAGCA-CATGGTGGGCGACACCTATAGTTGTTCTCGGTGCAGCGCCTCGGCGAACGGCCGGCGCG--TCAGCCCTAAGGACCCATCGAGCACCGCAGC-------GCATCGTCG----CTCGGAC-----------CGCGACCCCAGGTCAGTC--GGGACTACCCGCTGAGTTTAA
