# Supplementary material for: Assessing universality of DNA barcoding in geographically isolated selected desert medicinal species of Fabaceae and Poaceae
Source: PeerJ. 2018 Mar 13;6:e4499. doi: 10.7717/peerj.4499 (PMC5855882; doi:10.7717/peerj.4499)
Supplement: Supplemental Information 8 [file peerj-06-4499-s008.fas]

>Acacia_jaquemontii
AAGTGTTGGATTCAAAGCTGGTGTTAAAGATTATAAATTGACTTATTATACTCCTGACTATGAAACCAAAGATAGTGATATCTTGGCAGCATTCCGAGTAACTCCTCAACCTGGAGTTCCGCCTGAAGAAGCAGGTGCCGCGGTAGCTGCTGAATCTTCTACTGGTACATGGACAACTGTGTGGACCGATGGGCTTACCAGTCTTGATCGTTACAAAGGACGATGCTACCACATCGAGCCCGTTGCTGGAGAAGAAAATCAATATATTGCTTATGTAGCTTATCCCTTAGACCTTTTTGAAGAAGGTTCTGTTACTAACATGTTTACTTCCATTGTGGGTAATGTATTTGGGTTCAAGGCTCTGCGCGCTCTACGTCTGGAGGATTTGCGAATCCCTCCTTCTTATTCTAAAACTTTCCAAGGTCCGCCTCACGGCATCCAAGTTGAGAGAGATAAATTGAACAAGTACGGCCGTCCCCTATTGGGATGTACTATTAAACCAAAATTGGGGTTATCCGCTAAGAATTACGGTAGAGCGGTTTATGAATGTCTTGCAGAATCCCATGAACCATCGAGTCTTTGAACGCAAGTTGCGCTCGAAGCTGTTAGGCCGATGGCATGTTTGCCTGGTTGTCACGT-AGT-GTCGTCTT--------CGCCCCCGTCGGGGAAGT---TAAGGCGGACGAAAGCTTCCCGCGAG---CGCCTCGTTCCGTTTGGCCGAAAGGGGGCCAAGACGCGA----CGACGGCCGTGATCCA-CGGTGCCTGAGTGAGCTCCCGAG--CTCTCGAGATCTGACATGTGTGCGTCATCTC-----GCGAGGATCGCCTGACCATAGGGC--CGTCCACC------TATACACG-----ACCCCAGGTCAGG--CGGGGTTACCTGCTGAGTTTAA
>Acacia_jaquemontii1
AAGTGTTGGATTCAAAGCTGGTGTTAAAGATTATAAATTGACTTATTATACTCCTGACTATGAAACCAAAGATAGTGATATCTTGGCAGCATTCCGAGTAACTCCTCAACCTGGAGTTCCGCCTGAAGAAGCAGGTGCCGCGGTAGCTGCTGAATCTTCTACTGGTACATGGACAACTGTGTGGACCGATGGGCTTACCAGTCTTGATCGTTACAAAGGACGATGCTACCACATCGAGCCCGTTGCTGGAGAAGAAAATCAATATATTGCTTATGTAGCTTATCCCTTAGACCTTTTTGAAGAAGGTTCTGTTACTAACATGTTTACTTCCATTGTGGGTAATGTATTTGGGTTCAAGGCTCTGCGCGCTCTACGTCTGGAGGATTTGCGAATCCCTCCTTCTTATTCTAAAACTTTCCAAGGTCCGCCTCACGGCATCCAAGTTGAGAGAGATAAATTGAACAAGTACGGCCGTCCCCTATTGGGATGTACTATTAAACCAAAATTGGGGTTATCCGCTAAGAATTACGGTAGAGCGGTTTATGAATGTCTTGCAGAATCCCATGAACCATCGAGTCTTTGAACGCAAGTTGCGCTCGAAGCTGTTAGGCCGATGGCATGTTTGCCTGGTTGTCACGT-AGT-GTCGTCTT--------CGCCCCCGTCGGGGAAGT---TAAGGCGGACGAAAGCTTCCCGCGAG---CGCCTCGTTCCGTTTGGCCGAAAGGGGGCCAAGACGCGA----CGACGGCCGTGATCCA-CGGTGCCTGAGTGAGCTCCCGAG--CTCTCGAGATCTGACATGTGTGCGTCATCTC-----GCGAGGATCGCCTGACCATAGGGC--CGTCCACC------TATACACG-----ACCCCAGGTCAGG--CGGGGTTACCTGCTGAGTTTAA
>Acacia_jaquemontii2
AAGTGTTGGATTCAAAGCTGGTGTTAAAGATTATAAATTGACTTATTATACTCCTGACTATGAAACCAAAGATAGTGATATCTTGGCAGCATTCCGAGTAACTCCTCAACCTGGAGTTCCGCCTGAAGAAGCAGGTGCCGCGGTAGCTGCTGAATCTTCTACTGGTACATGGACAACTGTGTGGACCGATGGGCTTACCAGTCTTGATCGTTACAAAGGACGATGCTACCACATCGAGCCCGTTGCTGGAGAAGAAAATCAATATATTGCTTATGTAGCTTATCCCTTAGACCTTTTTGAAGAAGGTTCTGTTACTAACATGTTTACTTCCATTGTGGGTAATGTATTTGGGTTCAAGGCTCTGCGCGCTCTACGTCTGGAGGATTTGCGAATCCCTCCTTCTTATTCTAAAACTTTCCAAGGTCCGCCTCACGGCATCCAAGTTGAGAGAGATAAATTGAACAAGTACGGCCGTCCCCTATTGGGATGTACTATTAAACCAAAATTGGGGTTATCCGCTAAGAATTACGGTAGAGCGGTTTATGAATGTCTTGCAGAATCCCATGAACCATCGAGTCTTTGAACGCAAGTTGCGCTCGAAGCTGTTAGGCCGATGGCATGTTTGCCTGGTTGTCACGT-AGT-GTCGTCTT--------CGCCCCCGTCGGGGAAGT---TAAGGCGGACGAAAGCTTCCCGCGAG---CGCCTCGTTCCGTTTGGCCGAAAGGGGGCCAAGACGCGA----CGACGGCCGTGATCCA-CGGTGCCTGAGTGAGCTCCCGAG--CTCTCGAGATCTGACATGTGTGCGTCATCTC-----GCGAGGATCGCCTGACCATAGGGC--CGTCCACC------TATACACG-----ACCCCAGGTCAGG--CGGGGTTACCTGCTGAGTTTAA
>Acacia_modesta
AAGTGTTGGATTCAAAGCTGGTGTTAAAGATTATAAATTGACTTATTATACTCCTGACTATGAAACCAAGGATAGTGATATCTTGGCAGCATTCCGAGTAACTCCTCAACCTGGAGTTCCGCCTGAAGAAGCGGGTGCCGCGGTAGCTGCTGAATCTTCTACTGGTACATGGACAACTGTGTGGACCGATGGGCTTACCAGTCTTGATCGTTACAAAGGACGATGCTACCACATCGAGCCCGTTGCTGGAGAAGAAAGTCAATTTATTGCTTATGTAGCTTATCCCTTAGACCTTTTTGAAGAAGGTTCTGTTACTAACATGTTTACTTCGATTGTGGGTAATGTATTTGGGTTCAAGGCCCTGCGCGCTCTACGTCTGGAAGATTTGCGAATCCCTCCTTCTTATTCTAAAACTTTCCAAGGTCCGCCTCACGGCATCCAAGTTGAGAGAGATAAATTGAACAAGTACGGCCGTCCCCTATTGGGATGTACTATTAAACCTAAATTGGGGTTATCCGCGAAGAATTACGGTAGAGCGGTTTATGAATGTCTCGCAGAATCCCATGAACCTTTGAGTCTTTGAACTTAAGTTGCGCCCGAAGCCATATGGCCAAGAGCACGCCTACCTGGGTGTCACGT-ATT-GTCATCAC--------CGCCCCACCCCAGG-------CACGACAGAAGATGGC---------G---AGGCGCCTTCAGGCTGGCCGAAAAGGGGGCCCAACGTGA----TGACCGCTATGATCCA-TGGTGGCTGAGCGAA--CACGTG----CTCGAGATC---TAGACGTGTG-CAGCTC-----GTTCGAGG-AAAGGGCCTGGCAGTGCCCTCCAAC------CTTACACG-----ACCCCAGGTTAGGCGGGGGGTTACCCGTTTAGTTTAA
>Acacia_modesta2
AAGTGTTGGATTCAAAGCTGGTGTTAAAGATTATAAATTGACTTATTATACTCCTGACTATGAAACCAAGGATAGTGATATCTTGGCAGCATTCCGAGTAACTCCTCAACCTGGAGTTCCGCCTGAAGAAGCGGGTGCCGCGGTAGCTGCTGAATCTTCTACTGGTACATGGACAACTGTGTGGACCGATGGGCTTACCAGTCTTGATCGTTACAAAGGACGATGCTACCACATCGAGCCCGTTGCTGGAGAAGAAAGTCAATTTATTGCTTATGTAGCTTATCCCTTAGACCTTTTTGAAGAAGGTTCTGTTACTAACATGTTTACTTCGATTGTGGGTAATGTATTTGGGTTCAAGGCCCTGCGCGCTCTACGTCTGGAAGATTTGCGAATCCCTCCTTCTTATTCTAAAACTTTCCAAGGTCCGCCTCACGGCATCCAAGTTGAGAGAGATAAATTGAACAAGTACGGCCGTCCCCTATTGGGATGTACTATTAAACCTAAATTGGGGTTATCCGCGAAGAATTACGGTAGAGCGGTTTATGAATGTCTCGCAGAATCCCATGAACCTTTGAGTCTTTGAACTTAAGTTGCGCCCGAAGCCATATGGCCAAGAGCACGCCTACCTGGGTGTCACGT-ATT-GTCATCAC--------CGCCCCACCCCAGG-------CACGACAGAAGATGGC---------G---AGGCGCCTTCAGGCTGGCCGAAAAGGGGGCCCAACGTGA----TGACCGCTATGATCCA-TGGTGGCTGAGCGAA--CACGTG----CTCGAGATC---TAGACGTGTG-CAGCTC-----GTTCGAGG-AAAGGGCCTGGCAGTGCCCTCCAAC------CTTACACG-----ACCCCAGGTTAGGCGGGGGGTTACCCGTTTAGTTTAA
>Acacia_modesta3
AAGTGTTGGATTCAAAGCTGGTGTTAAAGATTATAAATTGACTTATTATACTCCTGACTATGAAACCAAGGATAGCGATATCTTGGCAGCATTCCGAGTAACTCCTCAACCTGGAGTTCCGCCTGAAGAAGCGGGTGCCGCGGTAGCTGCTGAATCTTCTACTGGTACATGGACAACTGTGTGGACCGATGGGCTTACCAGTCTTGATCGTTACAAAGGACGATGCTACCACATCGAGCCCGTTGCTGGAGAAGAAAGTCAATTTATTGCTTATGTAGCTTATCCCTTAGACCTTTTTGAAGAAGGTTCTGTTACTAACATGTTTACTTCGATTGTGGGTAATGTATTTGGGTTCAAGGCCCTGCGCGCTCTACGTCTGGAAGATTTGCGAATCCCTCCTTCTTATTCTAAAACTTTCCAAGGTCCGCCTCACGGCATCCAAGTTGAGAGAGATAAATTGAACAAGTACGGCCGTCCCCTATTGGGATGTACTATTAAACCTAAATTGGGGTTATCCGCGAAGAATTACGGTAGAGCGGTTTATGAATGTCTCGCAGAATCCCATGAACCTTTGAGTCTTTGAACTTAAGTTGCGCCCGAAGCCATATGGCCAAGAGCACGCCTACCTGGGTGTCACGT-ATT-GTCATCAC--------CGCCCCACCCCAGG-------CACGACAGAAGATGGC---------G---AGGCGCCTTCAGGCTGGCCGAAAAGGGGGCCCAACGTGA----TGACCGCTATGATCCA-TGGTGGCTGAGCGAA--CACGTG----CTCGAGATC---TAGACGTGTG-CAGCTC-----GTTCGAGG-AAAGGGCCTGGCAGTGCCCTCCAAC------CTTACACG-----ACCCCAGGTTAGGCGGGGGGTTACCCGTTTAGTTTAA
>Acacia_nilotica
AAGTGTTGGATTCAAAGCTGGTGTTAAAGATTATAAATTGACTTATTATACTCCTGACTATGAAACCAAAGATAGTGATATCTTGGCAGCATTCCGAGTAACTCCTCAACCTGGAGTTCCGCCTGAAGAAGCAGGTGCCGCGGTAGCTGCTGAATCTTCTACTGGTACATGGACAACTGTGTGGACCGATGGGCTTACCAGTCTTGATCGTTACAAAGGACGATGCTACCACATCGAGCCCGTTGCTGGAGAAGAAAATCAATATATTGCTTATGTAGCTTATCCCTTAGACCTTTTTGAAGAAGGTTCTGTTACTAACATGTTTACTTCCATTGTGGGTAATGTATTTGGGTTCAAGGCTCTGCGCGCTCTACGTCTGGAGGATTTGCGAATCCCTCCTTCTTATTCTAAAACTTTCCAAGGTCCGCCTCACGGCATCCAAGTTGAGAGAGATAAATTGAACAAGTACGGCCGTCCCCTATTGGGATGTACTATTAAACCAAAATTGGGGTTATCCGCTAAGAATTACGGTAGAGCGGTTTATGAATGTCTTGCAGAATCCCGCGAACCATCGAGTCTTTGTACACTAGTGACGCCCGAAGCCGCTAGGCCGAGGGCACGGCTACCTGGGTGTCACGC-AGT-GTCGCCTA--------CGCCCTCGTCGAGGACGT---CAAGGCAGATGATGGCCTCCCGCGAG---CGTCACCTCCCAGCTGGCTGAAATAGGGGTCCAACGCAA----CG----------------------------------------------------------------------------------------------------------------------------------------------------------------------
>Acacia_nilotica1
AAGTGTTGGATTCAAAGCTGGTGTTAAAGATTATAAATTGACTTATTATACTCCTGACTATGAAACCAAAGATAGTGATATCTTGGCAGCATTCCGAGTAACTCCTCAACCTGGAGTTCCGCCTGAAGAAGCAGGTGCCGCGGTAGCTGCTGAATCTTCTACTGGTACATGGACAACTGTGTGGACCGATGGGCTTACCAGTCTTGATCGTTACAAAGGACGATGCTACCACATCGAGCCCGTTGCTGGAGAAGAAAATCAATATATTGCTTATGTAGCTTATCCCTTAGACCTTTTTGAAGAAGGTTCTGTTACTAACATGTTTACTTCCATTGTGGGTAATGTATTTGGGTTCAAGGCTCTGCGCGCTCTACGTCTGGAGGATTTGCGAATCCCTCCTTCTTATTCTAAAACTTTCCAAGGTCCGCCTCACGGCATCCAAGTTGAGAGAGATAAATTGAACAAGTACGGCCGTCCCCTATTGGGATGTACTATTAAACCAAAATTGGGGTTATCCGCTAAGAATTACGGTAGAGCGGTTTATGAATGTCTTGCA---------------------------------------------------------------CGCCTGCCTGGGTGTCACGC-AGTCGTCGCCTC--------CGCCCCCGTCGAGGACGT---CAAGGCGGATGATGGCCTCCCGCGAG---CGTCACCTCCCGGCTGGCTGAAATAGGGGCCCTACGCGA----CGGCGGCCGCGATCCA-CGGTGGCTGAGTGAGACCCCGGGCGCTCTCGAGACCGGCTGCGCGCGTGCCTACCA-----GTGCGCGCCGCAATGTGAGGAGGCGCCACCCGCTG-----CGTCCAGGCCTCTACCTCAGCGGAGG--AGGGGCCACCCGCTGAGTTTAA
>Acacia_nilotica2
AAGTGTTGGATTCAAAGCTGGTGTTAAAGATTATAAATTGACTTATTATACTCCTGACTATGAAACCAAAGATAGTGATATCTTGGCAGCATTCCGAGTAACTCCTCAACCTGGAGTTCCGCCTGAAGAAGCAGGTGCCGCGGTAGCTGCTGAATCTTCTACTGGTACATGGACAACTGTGTGGACCGATGGGCTTACCAGTCTTGATCGTTACAAAGGACGATGCTACCACATCGAGCCCGTTGCTGGAGAAGAAAATCAATATATTGCTTATGTAGCTTATCCCTTAGACCTTTTTGAAGAAGGTTCTGTTACTAACATGTTTACTTCCATTGTGGGTAATGTATTTGGGTTCAAGGCTCTGCGCGCTCTACGTCTGGAGGATTTGCGAATCCCTCCTTCTTATTCTAAAACTTTCCAAGGTCCGCCTCACGGCATCCAAGTTGAGAGAGATAAATTGAACAAGTACGGCCGTCCCCTATTGGGATGTACTATTAAACCAAAATTGGGGTTATCCGCTAAGAATTACGGTAGAGCGGTTTATGAATGTCTTGCA---------------------------------------------------------------CGCCTGCCTGGGTGTCACGC-AGTCGTCGCCTC--------CGCCCCCGTCGAGGACGT---CAAGGCGGATGATGGCCTCCCGCGAG---CGTCACCTCCCGGCTGGCTGAAATAGGGGCCCTACGCGA----CGGCGGCCGCGATCCA-CGGTGGCTGAGTGAGACCCCGGGCGCTCTCGAGACCGGCTGCGCGCGTGCCTACCA-----GTGCGCGCCGCAATGTGAGGAGGCGCCACCCGCTG-----CGTCCAGGCCTCTACCTCAGCGGAGG--AGGGGCCACCCGCTGAGTTTAA
>Indigofera_heteantha1
AAGTGTTGGGTTCAAAGCTGGTGTTAAAGATTATAAATTGACTTATTATACTCCTGAGTATGAAACCAAAGATACTGATATCTTGGCAGCATTCCGAGTAACTCCTCAACCTGGAGTTCCTCCTGAAGAAGCAGGTGCCGCGGTAGCTGCTGAATCTTCTACTGGTACATGGACAACTGTGTGGACCGATGGGCTTACCAGTCTTGATCGTTACAAAGGACGATGCTACCACATCGAGCCCGTTGCTGGAGAAGAAAATCAATTTATTGCTTATGTAGCTTATCCCTTAGACCTTTTTGAAGAAGGGTCTGTTACTAACATGTTTACTTCCATTGTAGGTAATGTATTTGGGTTCAAGGCCCTGCGCGCTCTACGTCTGGAGGATTTGCGAATCCCTACTTCTTATATTAAAACTTTCCAAGGTCCGCCTCATGGTATCCAAGTTGAGAGAGATAAATTGAACAAGTATGGCCGTCCCCTATTGGGATGTACTATTAAACCTAAATTGGGATTATCCGCTAAGAATTACGGTAGAGCGGTTTATGAATGTCTAGCAGAATCCCGTGAACCATCGAGTCTTTGAACGCAAGTTGCGCCTGAAGCCATTAGGTTGAGGGCACGCCTGCCTGGGTGTCACAC-ATC-GTTGCTCCAATGCCAATGTCTCCTTTTGGGGTAGTTGGGGAGTGTATGTTGGCTTCCCATGAG---CTTCGTCTCATGGTTGGTTGAAAATCAAGTCTGTGGTGGG---AGTGCACCGCGATTATCTGGTGGTTGAGTAA------AAG----CTCGAAACCAATCGTG--TGTGGCTCTTGCAAGGTTTCAGACTTTGCGACCCATATGCATCC-TTGA-------TGCTCATAACGAGACCTCAGGTCAGG--CGGGGCTACCCGCTGAGTTTAA
>Indigofera_heteantha2
AAGTGTTGGGTTCAAAGCTGGTGTTAAAGATTATAAATTGACTTATTATACTCCTGAGTATGAAACCAAAGATACTGATATCTTGGCAGCATTCCGAGTAACTCCTCAACCTGGAGTTCCTCCTGAAGAAGCAGGTGCCGCGGTAGCTGCTGAATCTTCTACTGGTACATGGACAACTGTGTGGACCGATGGGCTTACCAGTCTTGATCGTTACAAAGGACGATGCTACCACATCGAGCCCGTTGCTGGAGAAGAAAATCAATTTATTGCTTATGTAGCTTATCCCTTAGACCTTTTTGAAGAAGGGTCTGTTACTAACATGTTTACTTCCATTGTAGGTAATGTATTTGGGTTCAAGGCCCTGCGCGCTCTACGTCTGGAGGATTTGCGAATCCCTACTTCTTATATTAAAACTTTCCAAGGTCCGCCTCATGGTATCCAAGTTGAGAGAGATAAATTGAACAAGTATGGCCGTCCCCTATTGGGATGTACTATTAAACCTAAATTGGGATTATCCGCTAAGAATTACGGTAGAGCGGTTTATGAATGTCTAGCAGAATCCCGTGAACCATCGAGTCTTTGAACGCAAGTTGCGCCTGAAGCCATTAGGTTGAGGGCACGCCTGCCTGGGTGTCACAC-ATC-GTTGCTCCAATGCCAATGTCTCCTTTTGGGGTAGTTGGGGAGTGTATGTTGGCTTCCCATGAG---CTTCGTCTCATGGTTGGTTGAAAATCAAGTCTGTGGTGGG---AGTGCACCGCGATTATCTGGTGGTTGAGTAA------AAG----CTCGAAACCAATCGTG--TGTGGCTCTTGCAAGGTTTCAGACTTTGCGACCCATATGCATCC-TTGA-------TGCTCATAACGAGACCTCAGGTCAGG--CGGGGCTACCCGCTGAGTTTAA
>Indigofera_heteantha3
AAGTGTTGGGTTCAAAGCTGGTGTTAAAGATTATAAATTGACTTATTATACTCCTGAGTATGAAACCAAAGATACTGATATCTTGGCAGCATTCCGAGTAACTCCTCAACCTGGAGTTCCTCCTGAAGAAGCAGGTGCCGCGGTAGCTGCTGAATCTTCTACTGGTACATGGACAACTGTGTGGACCGATGGGCTTACCAGTCTTGATCGTTACAAAGGACGATGCTACCACATCGAGCCCGTTGCTGGAGAAGAAAATCAATTTATTGCTTATGTAGCTTATCCCTTAGACCTTTTTGAAGAAGGGTCTGTTACTAACATGTTTACTTCCATTGTAGGTAATGTATTTGGGTTCAAGGCCCTGCGCGCTCTACGTCTGGAGGATTTGCGAATCCCTACTTCTTATATTAAAACTTTCCAAGGTCCGCCTCATGGTATCCAAGTTGAGAGAGATAAATTGAACAAGTATGGCCGTCCCCTATTGGGATGTACTATTAAACCTAAATTGGGATTATCCGCTAAGAATTACGGTAGAGCGGTTTATGAATGTCTAGCAGAATCCCGTGAACCATCGAGTCTTTGAACGCAAGTTGCGCCCGAAGCCATTAGGTTGAGGGCACGCCTGCCTGGGTGTCACAC-ATC-GTTTCTCCAATCACAATGTCTCTTTTTGGGGTCATTGGGGAGTGAATGTTGGCTTCCCATGAG---CTTTGTCTCATGGTTGGTTGAAAATCAAGTCTGTGGTGGG---AGTGCACCGCGATTGT-TGGTGGTTGAGTAA------AAG----CTCGAGACCCATCGTG--TGTGACTCTTGCTGTTTTTTGGACTTCATGACCCATATGCATCT-ATGAA------TGCTCATAACGAGACCTCAGGTCAGG--CGGGGCTACCCGCTGAGTTTAA
>Indigofera_hochstetteri1
AAGTGTTGGGTTCAAAGCTGGTGTTAAAGATTATAAATTGACTTATTATACTCCTGAGTATGAAACCAAAGATACTGATATCTTGGCAGCATTCCGAGTAACTCCTCAACCTGGAGTTCCTCCTGAAGAAGCAGGTGCCGCGGTAGCTGCTGAATCTTCTACTGGTACATGGACAACTGTGTGGACCGATGGGCTTACCAGTCTTGATCGTTACAAAGGACGATGCTACCACATCGAGCCCGTTGCTGGAGAAGAAAATCAATATATTGCTTATGTAGCTTATCCCTTAGACCTTTTTGAAGAAGGGTCTGTTACTAACATGTTTACTTCCATTGTAGGTAATGTATTTGGTTTCAAGGCCCTTCGCGCCCTACGTCTGGAGGATTTGCGAATCCCTATATCTTATATTAAAACTTTCCAAGGTCCGCCTCATGGTATCCAAGTTGAGAGAGATAAATTGAACAAGTATGGTCGTCCCCTATTGGGATGTACTATTAAACCTAAATTGGGATTATCCGCTAAGAATTACGGTAGAGCGGTTTATGAATGTCTAGCAGAATCCCGTGAACCATCGAGTCTTTGAACGCAAGTTGCGCCCGAAGCCATTAGGTTGAGGGCACGCCTGCCTGGGTGTCACAC-ATC-GTTGCTCCAATCACAATGTCTCCTTATGGATTCATCGAGGAGCGAATGTTGGCCTCCCATGAG---CATAGTCTCATGGTTGGCTGAAAATCAAGTCTGTGGTGG----AGTGCACCGCGATTGT-TGGTGGTTGAGTAA------A-G----CTCGAGACCCATCGTC--CGTGACTCTTTCCAGGATTAAGACTTTGTGACCCATATGCATCT-TTGA-------TGCTCATGACGAGACCTCAGGTCAGG--CGGGGCTACCCGCTGAGTTTAA
>Indigofera_hochstetteri2
AAGTGTTGGGTTCAAAGCTGGTGTTAAAGATTATAAATTGACTTATTATACTCCTGAGTATGAAACCAAAGATACTGATATCTTGGCAGCATTCCGAGTAACTCCTCAACCTGGAGTTCCTCCTGAAGAAGCAGGTGCCGCGGTAGCTGCTGAATCTTCTACTGGTACATGGACAACTGTGTGGACCGATGGGCTTACCAGTCTTGATCGTTACAAAGGACGATGCTACCACATCGAGCCCGTTGCTGGAGAAGAAAATCAATATATTGCTTATGTAGCTTATCCCTTAGACCTTTTTGAAGAAGGGTCTGTTACTAACATGTTTACTTCCATTGTAGGTAATGTATTTGGTTTCAAGGCCCTTCGCGCCCTACGTCTGGAGGATTTGCGAATCCCTATATCTTATATTAAAACTTTCCAAGGTCCGCCTCATGGTATCCAAGTTGAGAGAGATAAATTGAACAAGTATGGTCGTCCCCTATTGGGATGTACTATTAAACCTAAATTGGGATTATCCGCTAAGAATTACGGTAGAGCGGTTTATGAATGTCTAGCAGAATCCCGTGAACCATCGAGTCTTTGAACGCAAGTTGCGCCCGAAGCCATTAGGTTGAGGGCACGCCTGCCTGGGTGTCACAC-ATC-GTTGCTCCAATCACAATGTCTCCTTATGGATTCATCGAGGAGCGAATGTTGGCCTCCCATGAG---CATAGTCTCATGGTTGGCTGAAAATCAAGTCTGTGGTGG----AGTGCACCGCGATTGT-TGGTGGTTGAGTAA------A-G----CTCGAGACCCATCGTC--CGTGACTCTTTCCAGGATTAAGACTTTGTGACCCATATGCATCT-TTGA-------TGCTCATGACGAGACCTCAGGTCAGG--CGGGGCTACCCGCTGAGTTTAA
>Indigofera_hochstetteri3
AAGTGTTGGGTTCAAAGCTGGTGTTAAAGATTATAAATTGACTTATTATACTCCTGAGTATGAAACCAAAGATACTGATATCTTGGCAGCATTCCGAGTAACTCCTCAACCTGGAGTTCCTCCTGAAGAAGCAGGTGCCGCGGTAGCTGCTGAATCTTCTACTGGTACATGGACAACTGTGTGGACCGATGGGCTTACCAGTCTTGATCGTTACAAAGGACGATGCTACCACATCGAGCCCGTTGCTGGAGAAGAAAATCAATATATTGCTTATGTAGCTTATCCCTTAGACCTTTTTGAAGAAGGGTCTGTTACTAACATGTTTACTTCCATTGTAGGTAATGTATTTGGTTTCAAGGCCCTTCGCGCCCTACGTCTGGAGGATTTGCGAATCCCTATATCTTATATTAAAACTTTCCAAGGTCCGCCTCATGGTATCCAAGTTGAGAGAGATAAATTGAACAAGTATGGTCGTCCCCTATTGGGATGTACTATTAAACCTAAATTGGGATTATCCGCTAAGAATTACGGTAGAGCGGTTTATGAATGTCTAGCAGAATCCCGTGAACCATCGAGTCTTTGAACGCAAGTTGCGCCCGAAGCCATTAGGTTGAGGGCACGCCTGCCTGGGTGTCACAC-ATC-GTTGCTCCAATCACAATGTCTCCTTATGGATTCATCGAGGAGCGAATGTTGGCCTCCCATGAG---CATAGTCTCATGGTTGGCTGAAAATCAAGTCTGTGGTGG----AGTGCACCGCGATTGT-TGGTGGTTGAGTAA------A-G----CTCGAGACCCATCGTC--CGTGACTCTTTCCAGGATTAAGACTTTGTGACCCATATGCATCT-TTGA-------TGCTCATGACGAGACCTCAGGTCAGG--CGGGGCTACCCGCTGAGTTTAA
>Crotalaria_burhia
AAGTGTTGGGTTCAAAGCCGGTGTTAAAGATTATAAATTGACTTATTATACTCCTGAGTATGAAACCAAAGATACTGATATCTTAGCAGCATTCCGAGTAACTCCTCAACCCGGAGTTCCGCCTGAAGAAGCAGGTGCTGCGGTAGCTGCCGAATCTTCTACTGGTACATGGACAACTGTGTGGACCGATGGGCTTACCAGTCTTGATCGTTACAAAGGACGATGCTATCACCTCGAGCCCGTTGCTGGAGAAGAAAATCAATATATTGCTTATGTAGCTTATCCCTTAGACCTTTTTGAAGAAGGTTCTGTTACTAACATGTTTACTTCTATTGTAGGTAATGTATTTGGGTTCAAGGCTCTGCGCGCTTTACGTCTGGAAGATTTGCGAATACCTACTGCTTATATAAAAACTTTCCAAGGTCCGCCTCACGGCATCCAAGTTGAAAGAGATAAATTAAACAAGTATGGCCGTCCCCTATTGGGATGTACTATTAAACCTAAATTGGGGTTATCCGCTAAGAATTACGGTAGAGCAGTTTATGAATGTCTTGCAGAATCCCGTGAACCATCGAGTCTTTGAACGCAAGTTGCGCCCGAAGCCATTAGGCTGAGGGCACGCCTGCCTGGGTGTCGCCC-ATC-GTTGCCCCAGTGCCTTGGCCTCATGCTAGGCACCGAGCTGGGCGAATGCTGGCTTCCCGTGAG---CAAAGCCTCACGGTTGGTTTAAAATTGAGTCCGTGGTGGG---TG-GCACCGTGGCGGA-TGGTGGTTGAGTAAG--TGAAAG----CTTGAGACCCATCGTGGTTGTCACCCTCACCGGCATTTGGACTCTATGATCCATGAGCGTCTGTTGGT------CGCCCATGACGGGACCTCAGGTCAGG--CGAGGCTACCCGCTGAGTTTAA
>Crotalaria_burhia(2)
AAGTGTTGGGTTCAAAGCCGGTGTTAAAGATTATAAATTGACTTATTATACTCCTGAGTATGAAACCAAAGATACTGATATCTTAGCAGCATTCCGAGTAACTCCTCAACCCGGAGTTCCGCCTGAAGAAGCAGGTGCTGCGGTAGCTGCCGAATCTTCTACTGGTACATGGACAACTGTGTGGACCGATGGGCTTACCAGTCTTGATCGTTACAAAGGACGATGCTATCACCTCGAGCCCGTTGCTGGAGAAGAAAATCAATATATTGCTTATGTAGCTTATCCCTTAGACCTTTTTGAAGAAGGTTCTGTTACTAACATGTTTACTTCTATTGTAGGTAATGTATTTGGGTTCAAGGCTCTGCGCGCTTTACGTCTGGAAGATTTGCGAATACCTACTGCTTATATAAAAACTTTCCAAGGTCCGCCTCACGGCATCCAAGTTGAAAGAGATAAATTAAACAAGTATGGCCGTCCCCTATTGGGATGTACTATTAAACCTAAATTGGGGTTATCCGCTAAGAATTACGGTAGAGCAGTTTATGAATGTCTTGCAGAATCCCGTGAACCATCGAGTCTTTGAACGCAAGTTGCGCCCGAAGCCATTAGGCTGAGGGCACGCCTGCCTGGGTGTCGCCC-ATC-GTTGCCCCAGTGCCTTGGCCTCATGCTAGGCACCGAGCTGGGCGAATGCTGGCTTCCCGTGAG---CAAAGCCTCACGGTTGGTTTAAAATTGAGTCCGTGGTGGG---TG-GCACCGTGGCGGA-TGGTGGTTGAGTAAG--TGAAAG----CTTGAGACCCATCGTGGTTGTCACCCTCACCGGCATTTGGACTCTATGATCCATGAGCGTCTGTTGGT------CGCCCATGACGGGACCTCAGGTCAGG--CGAGGCTACCCGCTGAGTTTAA
>Crotalaria_burhia(3)
AAGTGTTGGGTTCAAAGCCGGTGTTAAAGATTATAAATTGACTTATTATACTCCTGAGTATGAAACCAAAGATACTGATATCTTAGCAGCATTCCGAGTAACTCCTCAACCCGGAGTTCCGCCTGAAGAAGCAGGTGCTGCGGTAGCTGCCGAATCTTCTACTGGTACATGGACAACTGTGTGGACCGATGGGCTTACCAGTCTTGATCGTTACAAAGGACGATGCTATCACCTCGAGCCCGTTGCTGGAGAAGAAAATCAATATATTGCTTATGTAGCTTATCCCTTAGACCTTTTTGAAGAAGGTTCTGTTACTAACATGTTTACTTCTATTGTAGGTAATGTATTTGGGTTCAAGGCTCTGCGCGCTTTACGTCTGGAAGATTTGCGAATACCTACTGCTTATATAAAAACTTTCCAAGGTCCGCCTCACGGCATCCAAGTTGAAAGAGATAAATTAAACAAGTATGGCCGTCCCCTATTGGGATGTACTATTAAACCTAAATTGGGGTTATCCGCTAAGAATTACGGTAGAGCAGTTTATGAATGTCTTGCAGAATCCCGTGAACCATCGAGTCTTTGAACGCAAGTTGCGCCCGAAGCCATTAGGCTGAGGGCACGCCTGCCTGGGTGTCGCCC-ATC-GTTGCCCCAGTGCCTTGGCCTCATGCTAGGCACCGAGCTGGGCGAATGCTGGCTTCCCGTGAG---CAAAGCCTCACGGTTGGTTTAAAATTGAGTCCGTGGTGGG---TG-GCACCGTGGCGGA-TGGTGGTTGAGTAAG--TGAAAG----CTTGAGACCCATCGTGGTTGTCACCCTCACCGGCATTTGGACTCTATGATCCATGAGCGTCTGTTGGT------CGCCCATGACGGGACCTCAGGTCAGG--CGAGGCTACCCGCTGAGTTTAA
>Cenchrus_ciliaris
-AGTGTTGGATTTAAAGCTGGTGTTAAGGATTATAAATTGACTTACTACACCCCGGAGTACGAAACCAAGGATACTGATATCTTGGCAGCATTCCGAGTAACTCCTCAGCCCGGGGTTCCGCCTGAAGAAGCAGGGGCTGCAGTAGCTGCGGAATCTTCTACTGGTACATGGACAACCGTTTGGACTGATGGACTTACCAGTCTTGATCGTTACAAAGGACGATGCTATCACATTGAGCCCGTTCCTGGGGAGGCGGATCAATATATCTGTTATATAGCTTATCCATTAGACCTATTTGAAGAGGGTTCTGTTACTAACATGTTTACTTCCATTGTGGGTAACGTGTTTGGTTTCAAAGCCCTACGCGCTCTACGTTTGGAGGATCTACGAATTCCCCCTAGTTATTCAAAAACTTTCCAAGGTCCGCCTCACGGTATCCAAGTTGAAAGGGATAAGTTGAACAAGTATGGTCGTCCTTTATTGGGATGTACTATTAAACCAAAATTGGGATTATCCGCAAAAAATTACGGTAGAGCGTGTTATGAGTGTCTAGCAGAATCCCGCGAACCATCGAGTTTTTGAACGCAAGTTGCGCCCGAGGCCTTCTGGCTGAGGGCACGTCTGCCTGGGCGTCACGCCAAAAGACACTCC--------CAACCC---ATCCATGGG---GGAAGGACGTGGTGTTTGGCTCCCCG-TGCTGTATGGTGCGGTGGGCCGAAGTTTGGGCTGCCGGCATAGCTTGTCGGGCACCGCACG-TGGTGGGCGACATCT----TAGTTGTTCTCGGTGTAGTGTCTCGGCACGCAGTTGGCT---CGTTGGCCCTAACGACCCATACGTGACCGAAGTGCTCTGTCACTCGGACCGCGACCCCAGGTCAGG--CGGGACTACCCGCTGAGTTTAA
>Cenchrus_ciliaris1
-AGTGTTGGATTTAAAGCTGGTGTTAAGGATTATAAATTGACTTACTACACCCCGGAGTACGAAACCAAGGATACTGATATCTTGGCAGCATTCCGAGTAACTCCTCAGCCCGGGGTTCCGCCTGAAGAAGCAGGGGCTGCAGTAGCTGCGGAATCTTCTACTGGTACATGGACAACCGTTTGGACTGATGGACTTACCAGTCTTGATCGTTACAAAGGACGATGCTATCACATTGAGCCCGTTCCTGGGGAGGCGGATCAATATATCTGTTATATAGCTTATCCATTAGACCTATTTGAAGAGGGTTCTGTTACTAACATGTTTACTTCCATTGTGGGTAACGTGTTTGGTTTCAAAGCCCTACGCGCTCTACGTTTGGAGGATCTACGAATTCCCCCTAGTTATTCAAAAACTTTCCAAGGTCCGCCTCACGGTATCCAAGTTGAAAGGGATAAGTTGAACAAGTATGGTCGTCCTTTATTGGGATGTACTATTAAACCAAAATTGGGATTATCCGCAAAAAATTACGGTAGAGCGTGTTATGAGTGTCTAGCAGAATCCCGCGAACCATCGAGTTTTTGAACGCAAGTTGCGCCCGAGGCCTTCTGGCTGAGGGCACGTCTGCCTGGGCGTCACGCCAAAAGACACTCC--------CAACCC---ATCCATGGG---GGAAGGACGTGGTGTTTGGCTCCCCG-TGCTGTATGGTGCGGTGGGCCGAAGTTTGGGCTGCCGGCATAGCTTGTCGGGCACCGCACG-TGGTGGGCGACATCT----TAGTTGTTCTCGGTGTAGTGTCTCGGCACGCAGTTGGCT---CGTTGGCCCTAACGACCCATACGTGACCGAAGTGCTCTGTCACTCGGACCGCGACCCCAGGTCAGG--CGGGACTACCCGCTGAGTTTAA
>Cenchrus_ciliaris2
-AGTGTTGGATTTAAAGCTGGTGTTAAGGATTATAAATTGACTTACTACACCCCGGAGTACGAAACCAAGGATACTGATATCTTGGCAGCATTCCGAGTAACTCCTCAGCCCGGGGTTCCGCCTGAAGAAGCAGGGGCTGCAGTAGCTGCGGAATCTTCTACTGGTACATGGACAACCGTTTGGACTGATGGACTTACCAGTCTTGATCGTTACAAAGGACGATGCTATCACATTGAGCCCGTTCCTGGGGAGGCGGATCAATATATCTGTTATATAGCTTATCCATTAGACCTATTTGAAGAGGGTTCTGTTACTAACATGTTTACTTCCATTGTGGGTAACGTGTTTGGTTTCAAAGCCCTACGCGCTCTACGTTTGGAGGATCTACGAATTCCCCCTAGTTATTCAAAAACTTTCCAAGGTCCGCCTCACGGTATCCAAGTTGAAAGGGATAAGTTGAACAAGTATGGTCGTCCTTTATTGGGATGTACTATTAAACCAAAATTGGGATTATCCGCAAAAAATTACGGTAGAGCGTGTTATGAGTGTCTAGCAGAATCCCGCGAACCATCGAGTTTTTGAACGCAAGTTGCGCCCGAGGCCTTCTGGCTGAGGGCACGTCTGCCTGGGCGTCACGCCAAAAGACACTCC--------CAACCC---ATCCATGGG---GGAAGGACGTGGTGTTTGGCTCCCCG-TGCTGTATGGTGCGGTGGGCCGAAGTTTGGGCTGCCGGCATAGCTTGTCGGGCACCGCACG-TGGTGGGCGACATCT----TAGTTGTTCTCGGTGTAGTGTCTCGGCACGCAGTTGGCT---CGTTGGCCCTAACGACCCATACGTGACCGAAGTGCTCTGTCACTCGGACCGCGACCCCAGGTCAGG--CGGGACTACCCGCTGAGTTTAA
>Cymbopogon_jwarancusa1
AAGTGTTGGATTTAAAGCTGGTGTTAAGGATTATAAATTGACTTACTACACCCCGGAGTACGAAACCAAGGATACTGATATCTTGGCAGCATTCCGAGTAACTCCTCAGCTCGGGGTTCCGCCTGAAGAAGCAGGAGCTGCAGTAGCTGCGGAATCTTCTACTGGTACATGGACAACTGTTTGGACTGATGGACTTACCAGTCTTGATCGTTACAAAGGACGATGCTATCACATCGAGCCCGTTCCTGGGGACCCAGATCAATATATCTGTTATGTAGCTTATCCATTAGACCTATTTGAAGAGGGTTCTGTTACTAACATGTTTACTTCCATTGTGGGTAACGTATTTGGTTTCAAAGCCTTACGCGCTCTACGTTTGGAGGATCTACGAATTCCCCCTGCTTATGCAAAAACTTTCCAAGGTCCGCCTCACGGTATCCAAGTTGAAAGGGATAAGTTGAACAAGTACGGTCGTCCTTTATTGGGATGTACTATTAAACCAAAATTGGGATTATCCGCAAAAAATTA--------------------------------TGGTAGAGCGTGTTATGAGTGTCTAGCAAGTTGCGCCCGAAGCCTTCGGGCTAAGGGCACGTCTGCTTGGGTGTCACGC--AATGTCGCTCT--------CCACTCCATATTGATTGG---ATGAGCGTATGATGGTCTCCCGTGAGCTTTCTTTGCTTGTGGTTGGCCTAAACATGAGTCCTCGGTGCGAATTGT--GCCACGGTCTT-AGGTGGTCGAAACCCT---GAAGGATCGT--GTGCCCATTTTAGCCATAGAGAGGAAC---TTGCAACCCTAGAG-CATGTCGATCTCGAC---------TTGCNAATGACGCGACCCCAGGTCAGG--CGGGATCACCCGCTGAGTTTAA
>Cymbopogon_jwarancusa2
-AGTGTTGGATTTAAAGCTGGTGTTAAGGATTATAAATTGACTTACTACACCCCGGAGTACGAAACCAAGGATACTGATATCTTGGCAGCATTCCGAGTAACTCCTCAGCTCGGGGTTCCGCCTGAAGAAGCAGGAGCTGCAGTAGCTGCGGAATCTTCTACTGGTACATGGACAACTGTTTGGACTGATGGACTTACCAGTCTTGATCGTTACAAAGGACGATGCTATCACATCGAGCCCGTTCCTGGGGACCCAGATCAATATATCTGTTATGTAGCTTATCCATTAGACCTATTTGAAGAGGGTTCTGTTACTAACATGTTTACTTCCATTGTGGGTAACGTATTTGGTTTCAAAGCCTTACGCGCTCTACGTTTGGAGGATCTACGAATTCCCCCTGCTTATGCAAAAACTTTCCAAGGTCCGCCTCACGGTATCCAAGTTGAAAGGGATAAGTTGAACAAGTACGGTCGTCCTTTATTGGGATGTACTATTAAACCAAAATTGGGATTATCCGCAAAAAATTA--------------------------------TGGTAGAGCGTGTTATGAGTGTCTAGCAAGTTGCGCCCGAAGCCTTCGGGCTAAGGGCACGTCTGCTTGGGTGTCACGC--AATGTCGCTCT--------CCACTCCATATTGATTGG---ATGAGCGTATGATGGTCTCCCGTGAGCTTTCTTTGCTTGTGGTTGGCCTAAACATGAGTCCTCGGTGCGAATTGT--GCCACGGTCTT-AGGTGGTCGAAACCCT---GAAGGATCGT--GTGCCCATTTTAGCCATAGAGAGGAAC---TTGCAACCCTAGAG-CATGTCGATCTCGAC---------TTGCNAATGACGCGACCCCAGGTCAGG--CGGGATCACCCGCTGAGTTTAA
>Cymbopogon_jwarancusa3
-AGTGTTGGATTTAAAGCTGGTGTTAAGGATTATAAATTGACTTACTACACCCCGGAGTACGAAACCAAGGATACTGATATCTTGGCAGCATTCCGAGTAACTCCTCAGCTCGGGGTTCCGCCTGAAGAAGCAGGAGCTGCAGTAGCTGCGGAATCTTCTACTGGTACATGGACAACTGTTTGGACTGATGGACTTACCAGTCTTGATCGTTACAAAGGACGATGCTATCACATCGAGCCCGTTCCTGGGGACCCAGATCAATATATCTGTTATGTAGCTTATCCATTAGACCTATTTGAAGAGGGTTCTGTTACTAACATGTTTACTTCCATTGTGGGTAACGTATTTGGTTTCAAAGCCTTACGCGCTCTACGTTTGGAGGATCTACGAATTCCCCCTGCTTATGCAAAAACTT-------------------------------------------------------------------------------------------------------------------------------------------------------------------------GCAAGTTGCGCCCGAAGCCTTCGGGCTAAGGGCACGTCTGCTTGGGTGTCACGC--AATGTCGCTCT--------CCACTCCATATTGATTGG---ATGAGCGTATGATGGTCTCCCGTGAGCTTTCTTTGCTTGTGGTTGGCCTAAACATGAGTCCTCGGTGCGAATTGT--GCCACGGTCTT-AGGTGGTCGAAACCCT---GAAGGATCGT--GTGCCCATTTTAGCCATAGAGAGGAAC---TTGCAACCCTAGAG-CATGTCGATCTCGAC---------TTGCNAATGACGCGACCCCAGGTCAGG--CGGGATCACCCGCTGAGTTTAA
>Lasiurus_scindicus1
AAGTGTTGGATTTAAAGCTGGTGTTAAGGATTATAAATTGACTTACTACACCCCGGAGTACGAAACCAAGGATACTGATATCTTGGCAGCATTCCGAGTAACTCCTCAGCTCGGGGTTCCGCCTGAAGAAGCAGGAGCTGCAGTAGCTGCGGAATCTTCTACTGGTACATGGACAACTGTTTGGACTGATGGACTTACCAGTCTTGATCGTTACAAAGGACGATGCTATCACATCGAGCCCGTTCCTGGAGAACCAGATCAATATATCTGTTATGTAGCTTATCCATTAGACCTATTTGAAGAGGGTTCTGTTACTAACATGTTTACTTCCATTGTGGGTAACGTATTTGGTTTCAAAGCCTTACGCGCTCTACGTTTGGAGGATCTACGAATTCCCCCTGCTTATTCAAAAACTTTCCAAGGTCCGCCTCACGGTATCCAAGTTGAAAGGGATAAGTTGAACAAGTACGGTCGTCCTTTATTGGGATGTACTATTAAACCAAAATTGGGATTACCCGCAAAAAATTACGGTAGAGCGTGTTATGAGTGTCTAGCAGAATCCCGCGAACCATCGAGTTTTTGAACGCAAGTTGCGCCCGAGGCCTTCCGGTTGAGGGCACGTCTGCCTGGGCGTCACGCCAAAAGACACTCC--------CAACCC---ACCC-TCGG---GGAGGGACGTGGTGTTTGGCCTCCCG-TGCCACAGCGCGCGGTGGGCCGAAGTTGGGGCTGCCGGCGAATCGTGTCGGGCACAGCACA-TGGTGGGCGACACCTA---TAGTTGTTCTCGGTGCAGCGCCTCGGCGAACGGCCGGCG---CGTCAGCCCTAAGGACCCATCGAGCACCGCAGCGCATCGTCGCTCGGACCGCGACCCCAGGTCAGT--CGGGACTACCCGCTGAGTTTAA
>Lasiurus_scindicus2
-AGTGTTGGATTTAAAGCTGGTGTTAAGGATTATAAATTGACTTACTACACCCCGGAGTACGAAACCAAGGATACTGATATCTTGGCAGCATTCCGAGTAACTCCTCAGCTCGGGGTTCCGCCTGAAGAAGCAGGAGCTGCAGTAGCTGCGGAATCTTCTACTGGTACATGGACAACTGTTTGGACTGATGGACTTACCAGTCTTGATCGTTACAAAGGACGATGCTATCACATCGAGCCCGTTCCTGGAGAACCAGATCAATATATCTGTTATGTAGCTTATCCATTAGACCTATTTGAAGAGGGTTCTGTTACTAACATGTTTACTTCCATTGTGGGTAACGTATTTGGTTTCAAAGCCTTACGCGCTCTACGTTTGGAGGATCTACGAATTCCCCCTGCTTATTCAAAAACTTTCCAAGGTCCGCCTCACGGTATCCAAGTTGAAAGGGATAAGTTGAACAAGTACGGTCGTCCTTTATTGGGATGTACTATTAAACCAAAATTGGGATTATCCGCAAAAAATTACGGTAGAGCGTGTTATGAGTGTCTAGCAGAATCCCGCGAACCATCGAGTTTTTGAACGCAAGTTGCGCCCGAGGCCTTCCGGTTGAGGGCACGTCTGCCTGGGCGTCACGCCAAAAGACACTCC--------CAACCC---ACCC-TCGG---GGAGGGACGTGGTGTTTGGCCTCCCG-TGCCACAGCGCGCGGTGGGCCGAAGTTGGGGCTGCCGGCGAATCGTGTCGGGCACAGCACA-TGGTGGGCGACACCTA---TAGTTGTTCTCGGTGCAGCGCCTCGGCGAACGGCCGGCG---CGTCAGCCCTAAGGACCCATCGAGCACCGCAGCGCATCGTCGCTCGGACCGCGACCCCAGGTCAGT--CGGGACTACCCGCTGAGTTTAA
>Lasiurus_scindicus3
-AGTGTTGGATTTAAAGCTGGTGTTAAGGATTATAAATTGACTTACTACACCCCGGAGTACGAAACCAAGGATACTGATATCTTGGCAGCATTCCGAGTAACTCCTCAGCTCGGGGTTCCGCCTGAAGAAGCAGGAGCTGCAGTAGCTGCGGAATCTTCTACTGGTACATGGACAACTGTTTGGACTGATGGACTTACCAGTCTTGATCGTTACAAAGGACGATGCTATCACATCGAGCCCGTTCCTGGAGAACCAGATCAATATATCTGTTATGTAGCTTATCCATTAGACCTATTTGAAGAGGGTTCTGTTACTAACATGTTTACTTCCATTGTGGGTAACGTATTTGGTTTCAAAGCCTTACGCGCTCTACGTTTGGAGGATCTACGAATTCCCCCTGCTTATTCAAAAACTTTCCAAGGTCCGCCTCACGGTATCCAAGTTGAAAGGGATAAGTTGAACAAGTACGGTCGTCCTTTATTGGGATGTACTATTAAACCAAAATTGGGATTATCCGCAAAAAATTACGGTAGAGCGTGTTATGAGTGTCTAGCAGAATCCCGCGAACCATCGAGTTTTTGAACGCAAGTTGCGCCCGAGGCCTTCCGGTTGAGGGCACGTCTGCCTGGGCGTCACGCCAAAAGACACTCC--------CAACCC---ACCC-TCGG---GGAGGGACGTGGTGTTTGGCCTCCCG-TGCCACAGCGCGCGGTGGGCCGAAGTTGGGGCTGCCGGCGAATCGTGTCGGGCACAGCACA-TGGTGGGCGACACCTA---TAGTTGTTCTCGGTGCAGCGCCTCGGCGAACGGCCGGCG---CGTCAGCCCTAAGGACCCATCGAGCACCGCAGCGCATCGTCGCTCGGACCGCGACCCCAGGTCAGT--CGGGACTACCCGCTGAGTTTAA
