# Supplementary material for: Assessing universality of DNA barcoding in geographically isolated selected desert medicinal species of Fabaceae and Poaceae
Source: PeerJ. 2018 Mar 13;6:e4499. doi: 10.7717/peerj.4499 (PMC5855882; doi:10.7717/peerj.4499)
Supplement: Supplemental Information 9 [file peerj-06-4499-s009.fas]

>Acacia_jaquemontii
AAGTGTTGGATTCAAAGCTGGTGTTAAAGATTATAAATTGACTTATTATACTCCTGACTATGAAACCAAAGATAGTGATATCTTGGCAGCATTCCGAGTAACTCCTCAACCTGGAGTTCCGCCTGAAGAAGCAGGTGCCGCGGTAGCTGCTGAATCTTCTACTGGTACATGGACAACTGTGTGGACCGATGGGCTTACCAGTCTTGATCGTTACAAAGGACGATGCTACCACATCGAGCCCGTTGCTGGAGAAGAAAATCAATATATTGCTTATGTAGCTTATCCCTTAGACCTTTTTGAAGAAGGTTCTGTTACTAACATGTTTACTTCCATTGTGGGTAATGTATTTGGGTTCAAGGCTCTGCGCGCTCTACGTCTGGAGGATTTGCGAATCCCTCCTTCTTATTCTAAAACTTTCCAAGGTCCGCCTCACGGCATCCAAGTTGAGAGAGATAAATTGAACAAGTACGGCCGTCCCCTATTGGGATGTACTATTAAACCAAAATTGGGGTTATCCGCTAAGAATTACGGTAGAGCGGTTTATGAATGTCTTAACCCTTCGATACTGGGTGAAAGATGCCTCCTCCTTTCATTTATTAAGGCTCTTTCTTTATGAGTATTGTAATTGGAATAGTCTTATTACTCCAAAAAAAAGGATTTCTGCTTTTTCAAATTCAAAAAGTAATCCAAGATTTTT------------------------CCTGTTCCTATATAATTTTTATGTATGTGAATACGAATCCATCTTTCTTTTTCTTCGTACCAAATCTTCTTATTTACGATTAACATCTTTTGGAGTCCTTTTTGAGCGAATCTATTTCTATGCAAAAATAGAACATTTTGTAGAAGTCTTTGATAAGGATTTTCCGTCCACCCTATGGTTCTTCAAG------GACCCTTTCATTCATTATGTTAGATATCAAGGAAAATCCATTCTCGCTTCAAAGAATACGCCCTTTTTGATGAAAAAATGGAAATACTTTCTTATCCATTTATGGCAATGTCATTTTTTTGTTTGGTCTCAACCAGGAAAGATCCATATAAACCAATTATCCGAGCATTCATTTTACTTTTTCGGCTATTTTTCAAATGTGCGGCTAAATCCTTCAGTGGTACGGAGTCAAATGTTGGAAAAGTCATTTATAATGGAAAATCTTATGAAAAAGCTTGATACAATAATTCCAATTATTCCTCTAATTAGATCATTGGCTAAAGCAAAATTTTGTAATGTATTAGGACATCCCATTAGTAAGCCGGTCTGGGCCGATTCATCCGATTTTGATATTATTGACCGATTTTTGCAGATATGCAGAGATCTTTCTCATTATTACAACGGATCCTCAAAAAAAAAGAGTTTGTATCGAATCAAATATATA
>Acacia_jaquemontii1
AAGTGTTGGATTCAAAGCTGGTGTTAAAGATTATAAATTGACTTATTATACTCCTGACTATGAAACCAAAGATAGTGATATCTTGGCAGCATTCCGAGTAACTCCTCAACCTGGAGTTCCGCCTGAAGAAGCAGGTGCCGCGGTAGCTGCTGAATCTTCTACTGGTACATGGACAACTGTGTGGACCGATGGGCTTACCAGTCTTGATCGTTACAAAGGACGATGCTACCACATCGAGCCCGTTGCTGGAGAAGAAAATCAATATATTGCTTATGTAGCTTATCCCTTAGACCTTTTTGAAGAAGGTTCTGTTACTAACATGTTTACTTCCATTGTGGGTAATGTATTTGGGTTCAAGGCTCTGCGCGCTCTACGTCTGGAGGATTTGCGAATCCCTCCTTCTTATTCTAAAACTTTCCAAGGTCCGCCTCACGGCATCCAAGTTGAGAGAGATAAATTGAACAAGTACGGCCGTCCCCTATTGGGATGTACTATTAAACCAAAATTGGGGTTATCCGCTAAGAATTACGGTAGAGCGGTTTATGAATGTCTTAACCCTTCGATACTGGGTGAAAGATGCCTCCTCCTTTCATTTATTAAGGCTCTTTCTTTATGAGTATTGTAATTGGAATAGTCTTATTACTCCAAAAAAAAGGATTTCTGCTTTTTCAAATTCAAAAAGTAATCCAAGATTTTT------------------------CCTGTTCCTATATAATTTTTATGTATGTGAATACGAATCCATCTTTCTTTTTCTTCGTACCAAATCTTCTTATTTACGATTAACATCTTTTGGAGTCCTTTTTGAGCGAATCTATTTCTATGCAAAAATAGAACATTTTGTAGAAGTCTTTGATAAGGATTTTCCGTCCACCCTATGGTTCTTCAAG------GACCCTTTCATTCATTATGTTAGATATCAAGGAAAATCCATTCTCGCTTCAAAGAATACGCCCTTTTTGATGAAAAAATGGAAATACTTTCTTATCCATTTATGGCAATGTCATTTTTTTGTTTGGTCTCAACCAGGAAAGATCCATATAAACCAATTATCCGAGCATTCATTTTACTTTTTCGGCTATTTTTCAAATGTGCGGCTAAATCCTTCAGTGGTACGGAGTCAAATGTTGGAAAAGTCATTTATAATGGAAAATCTTATGAAAAAGCTTGATACAATAATTCCAATTATTCCTCTAATTAGATCATTGGCTAAAGCAAAATTTTGTAATGTATTAGGACATCCCATTAGTAAGCCGGTCTGGGCCGATTCATCCGATTTTGATATTATTGACCGATTTTTGCAGATATGCAGAGATCTTTCTCATTATTACAACGGATCCTCAAAAAAAAAGAGTTTGTATCGAATCAAATATATA
>Acacia_jaquemontii2
AAGTGTTGGATTCAAAGCTGGTGTTAAAGATTATAAATTGACTTATTATACTCCTGACTATGAAACCAAAGATAGTGATATCTTGGCAGCATTCCGAGTAACTCCTCAACCTGGAGTTCCGCCTGAAGAAGCAGGTGCCGCGGTAGCTGCTGAATCTTCTACTGGTACATGGACAACTGTGTGGACCGATGGGCTTACCAGTCTTGATCGTTACAAAGGACGATGCTACCACATCGAGCCCGTTGCTGGAGAAGAAAATCAATATATTGCTTATGTAGCTTATCCCTTAGACCTTTTTGAAGAAGGTTCTGTTACTAACATGTTTACTTCCATTGTGGGTAATGTATTTGGGTTCAAGGCTCTGCGCGCTCTACGTCTGGAGGATTTGCGAATCCCTCCTTCTTATTCTAAAACTTTCCAAGGTCCGCCTCACGGCATCCAAGTTGAGAGAGATAAATTGAACAAGTACGGCCGTCCCCTATTGGGATGTACTATTAAACCAAAATTGGGGTTATCCGCTAAGAATTACGGTAGAGCGGTTTATGAATGTCTTAACCCTTCGATACTGGGTGAAAGATGCCTCCTCCTTTCATTTATTAAGGCTCTTTCTTTATGAGTATTGTAATTGGAATAGTCTTATTACTCCAAAAAAAAGGATTTCTGCTTTTTCAAATTCAAAAAGTAATCCAAGATTTTT------------------------CCTGTTCCTATATAATTTTTATGTATGTGAATACGAATCCATCTTTCTTTTTCTTCGTACCAAATCTTCTTATTTACGATTAACATCTTTTGGAGTCCTTTTTGAGCGAATCTATTTCTATGCAAAAATAGAACATTTTGTAGAAGTCTTTGATAAGGATTTTCCGTCCACCCTATGGTTCTTCAAG------GACCCTTTCATTCATTATGTTAGATATCAAGGAAAATCCATTCTCGCTTCAAAGAATACGCCCTTTTTGATGAAAAAATGGAAATACTTTCTTATCCATTTATGGCAATGTCATTTTTTTGTTTGGTCTCAACCAGGAAAGATCCATATAAACCAATTATCCGAGCATTCATTTTACTTTTTCGGCTATTTTTCAAATGTGCGGCTAAATCCTTCAGTGGTACGGAGTCAAATGTTGGAAAAGTCATTTATAATGGAAAATCTTATGAAAAAGCTTGATACAATAATTCCAATTATTCCTCTAATTAGATCATTGGCTAAAGCAAAATTTTGTAATGTATTAGGACATCCCATTAGTAAGCCGGTCTGGGCCGATTCATCCGATTTTGATATTATTGACCGATTTTTGCAGATATGCAGAGATCTTTCTCATTATTACAACGGATCCTCAAAAAAAAAGAGTTTGTATCGAATCAAATATATA
>Acacia_modesta
AAGTGTTGGATTCAAAGCTGGTGTTAAAGATTATAAATTGACTTATTATACTCCTGACTATGAAACCAAGGATAGTGATATCTTGGCAGCATTCCGAGTAACTCCTCAACCTGGAGTTCCGCCTGAAGAAGCGGGTGCCGCGGTAGCTGCTGAATCTTCTACTGGTACATGGACAACTGTGTGGACCGATGGGCTTACCAGTCTTGATCGTTACAAAGGACGATGCTACCACATCGAGCCCGTTGCTGGAGAAGAAAGTCAATTTATTGCTTATGTAGCTTATCCCTTAGACCTTTTTGAAGAAGGTTCTGTTACTAACATGTTTACTTCGATTGTGGGTAATGTATTTGGGTTCAAGGCCCTGCGCGCTCTACGTCTGGAAGATTTGCGAATCCCTCCTTCTTATTCTAAAACTTTCCAAGGTCCGCCTCACGGCATCCAAGTTGAGAGAGATAAATTGAACAAGTACGGCCGTCCCCTATTGGGATGTACTATTAAACCTAAATTGGGGTTATCCGCGAAGAATTACGGTAGAGCGGTTTATGAATGTCTCAACCCTTCGATACTGGGTGAAAGATGCCTCCTCCTTTCATTTATTAAGGCTCTTTCTTTATGAGTATTGTAATTGGAATAGTCTTATTACTCCAAAAAAAAGGATTTCTACTTTTTCAAA------AAGTAATCCAAGATTTTT------------------------CCTGTTCCTATATAATTTTTATGTATGTGAATACGAAGCCATCTTTCTTTTTCTCCGTAACAAATCTTCTTATTTACGATTAACATCTTCTGGAGTCTTTTTTGAACGAATCTATTTCTATGCAAAAATAGAACATTTTGTGGAAGTCTTTGATAAGGATTTTCCGTCCACCCTATGGTTCTTCAAG------GACCCTTTCATTCATTATGTTAGATATCAAGGAAAATCCATTCTGGCTTCAAAGAATACGCCCTTTTTGATGAAAAAATGGAAATACTATCTTATCCATTTATGGCAATGTCATTTTTTTGTTTGGTCTCAACCAGGAAAGATCCATATAAACCAATTATCCGAGCATTCATTTTACTTTTTGGGCTATTTTTCAAATGTGCGGGTAAATCCTTCAGTGGTACGGAGTCAAATGTTGGAAAAGTCATTTATAATGGAAAATCTTATGAAAAAGCTTGATCCAATAATTCCAATTATTCCTCTAATTAGATCATTGGCTAAAGCAAAATTTTGTAATCTATTAGGACATCCCATTAGTAAGCCGGTCTGGGCCGATTCATCCGATTTTGATATTATTGACCGATTTTTGCAGATATGCAGAGATCTTTCTCATTATTACAACGGGTCCTCA---------------------------------
>Acacia_modesta2
AAGTGTTGGATTCAAAGCTGGTGTTAAAGATTATAAATTGACTTATTATACTCCTGACTATGAAACCAAGGATAGTGATATCTTGGCAGCATTCCGAGTAACTCCTCAACCTGGAGTTCCGCCTGAAGAAGCGGGTGCCGCGGTAGCTGCTGAATCTTCTACTGGTACATGGACAACTGTGTGGACCGATGGGCTTACCAGTCTTGATCGTTACAAAGGACGATGCTACCACATCGAGCCCGTTGCTGGAGAAGAAAGTCAATTTATTGCTTATGTAGCTTATCCCTTAGACCTTTTTGAAGAAGGTTCTGTTACTAACATGTTTACTTCGATTGTGGGTAATGTATTTGGGTTCAAGGCCCTGCGCGCTCTACGTCTGGAAGATTTGCGAATCCCTCCTTCTTATTCTAAAACTTTCCAAGGTCCGCCTCACGGCATCCAAGTTGAGAGAGATAAATTGAACAAGTACGGCCGTCCCCTATTGGGATGTACTATTAAACCTAAATTGGGGTTATCCGCGAAGAATTACGGTAGAGCGGTTTATGAATGTCTCAACCCTTCGATACTGGGTGAAAGATGCCTCCTCCTTTCATTTATTAAGGCTCTTTCTTTATGAGTATTGTAATTGGAATAGTCTTATTACTCCAAAAAAAAGGATTTCTACTTTTTCAAA------AAGTAATCCAAGATTTTT------------------------CCTGTTCCTATATAATTTTTATGTATGTGAATACGAAGCCATCTTTCTTTTTCTCCGTAACAAATCTTCTTATTTACGATTAACATCTTCTGGAGTCTTTTTTGAACGAATCTATTTCTATGCAAAAATAGAACATTTTGTGGAAGTCTTTGATAAGGATTTTCCGTCCACCCTATGGTTCTTCAAG------GACCCTTTCATTCATTATGTTAGATATCAAGGAAAATCCATTCTGGCTTCAAAGAATACGCCCTTTTTGATGAAAAAATGGAAATACTATCTTATCCATTTATGGCAATGTCATTTTTTTGTTTGGTCTCAACCAGGAAAGATCCATATAAACCAATTATCCGAACATTCATTTTACTTTTTGGGCTATTTTTCAAATGTGCGGCTAAATCCTTCAGTGGTACGGAGTCAAATGTTGGAAAAGTCATTTATAATGGAAAATCTTATGAAAAAGCTTGATCCAATAATTCCAATTATTCCTCTAATTAGATCATTGGCTAAAGCAAAATTTTGTAATCTATTAGGACATCCCATTAGTAAGCCGGTCTGGGCCGATTCATCCGATTTTGATATTATTGACCGATTTTTGCAGATATGCAGAGATCTTTCTCATTATTACAACGGGTCCTCAAAAAAAAAGAGTTTGTATCGAATCAAATATATA
>Acacia_modesta3
AAGTGTTGGATTCAAAGCTGGTGTTAAAGATTATAAATTGACTTATTATACTCCTGACTATGAAACCAAGGATAGCGATATCTTGGCAGCATTCCGAGTAACTCCTCAACCTGGAGTTCCGCCTGAAGAAGCGGGTGCCGCGGTAGCTGCTGAATCTTCTACTGGTACATGGACAACTGTGTGGACCGATGGGCTTACCAGTCTTGATCGTTACAAAGGACGATGCTACCACATCGAGCCCGTTGCTGGAGAAGAAAGTCAATTTATTGCTTATGTAGCTTATCCCTTAGACCTTTTTGAAGAAGGTTCTGTTACTAACATGTTTACTTCGATTGTGGGTAATGTATTTGGGTTCAAGGCCCTGCGCGCTCTACGTCTGGAAGATTTGCGAATCCCTCCTTCTTATTCTAAAACTTTCCAAGGTCCGCCTCACGGCATCCAAGTTGAGAGAGATAAATTGAACAAGTACGGCCGTCCCCTATTGGGATGTACTATTAAACCTAAATTGGGGTTATCCGCGAAGAATTACGGTAGAGCGGTTTATGAATGTCTCAACCCTTCGATACTGGGTGAAAGATGCCTCCTCCTTTCATTTATTAAGGCTCTTTCTTTATGAGTATTGTAATTGGAATAGTCTTATTACTCCAAAAAAAAGGATTTCTACTTTTTCAAA------AAGTAATCCAAGATTTTT------------------------CCTGTTCCTATATAATTTTTATGTATGTGAATACGAAGCCATCTTTCTTTTTCTCCGTAACAAATCTTCTTATTTACGATTAACATCTTCTGGAGTCTTTTTTGAACGAATCTATTTCTATGCAAAAATAGAACATTTTGTGGAAGTCTTTGATAAGGATTTTCCGTCCACCCTATGGTTCTTCAAG------GACCCTTTCATTCATTATGTTAGATATCAAGGAAAATCCATTCTGGCTTCAAAGAATACGCCCTTTTTGATGAAAAAATGGAAATACTATCTTATCCATTTATGGCAATGTCATTTTTTTGTTTGGTCTCAACCAGGAAAGATCCATATAAACCAATTATCCGAACATTCATTTTACTTTTTGGGCTATTTTTCAAATGTGCGGCTAAATCCTTCAGTGGTACGGAGTCAAATGTTGGAAAAGTCATTTATAATGGAAAATCTTATGAAAAAGCTTGATCCAATAATTCCAATTATTCCTCTAATTAGATCATTGGCTAAAGCAAAATTTTGTAATCTATTAGGACATCCCATTAGTAAGCCGGTCTGGGCCGATTCATCCGATTTTGATATTATTGACCGATTTTTGCAGATATGCAGAGATCTTTCTCATTATTACAACGGGTCCTCAAAAAAAAAGAGTTTGTATCGAATCAAATATATA
>Acacia_nilotica
AAGTGTTGGATTCAAAGCTGGTGTTAAAGATTATAAATTGACTTATTATACTCCTGACTATGAAACCAAAGATAGTGATATCTTGGCAGCATTCCGAGTAACTCCTCAACCTGGAGTTCCGCCTGAAGAAGCAGGTGCCGCGGTAGCTGCTGAATCTTCTACTGGTACATGGACAACTGTGTGGACCGATGGGCTTACCAGTCTTGATCGTTACAAAGGACGATGCTACCACATCGAGCCCGTTGCTGGAGAAGAAAATCAATATATTGCTTATGTAGCTTATCCCTTAGACCTTTTTGAAGAAGGTTCTGTTACTAACATGTTTACTTCCATTGTGGGTAATGTATTTGGGTTCAAGGCTCTGCGCGCTCTACGTCTGGAGGATTTGCGAATCCCTCCTTCTTATTCTAAAACTTTCCAAGGTCCGCCTCACGGCATCCAAGTTGAGAGAGATAAATTGAACAAGTACGGCCGTCCCCTATTGGGATGTACTATTAAACCAAAATTGGGGTTATCCGCTAAGAATTACGGTAGAGCGGTTTATGAATGTCTTT----------------------------------------TATTAAGGCTCTTTCTTTATGAGTATTGTAATTGGAATAGTCTTATTACTCCAAAAAAAAGGATTTCTACTTTTTCAAATTCAAAAAGTAATCCAAGATTTTTTTCAAAAAGTAATCCAAGATTTTTCCTGTTCCTATATAATTTTTATGTATGTGAATACGAATCCATCTTTCTTTTTCTCCGTACCAAATCTTCTTATTTACGATTAACATCTTTTGGACTCCTTTTTGAGCGAATCTATTTCTATGCAAAAATAGAACATTTTGTAGAAGTCTTTGATAAGGATTTTCCGTCCACCCTATGGTTCTTCAAG------GACCCTTTCATTCATTATGTTAGATATCAAGGAAAATCCATTCTGGCTTCAAAGAATACGCCCTTTTTGATGAAAAAATGGAAATACTTTCTTATCCATTTATGGCAATGTCATTTTTTTGTTTGGTCTCAACCAGGAAAGATCCATATAAACCAATTATCCGAGCATTCATTTTACTTTTTCGGCTATTTTTCAAATGTGCGGCTAAATCCTTCAGTGGTACGGAGTCAAATGTTGGAAAAGTCATTTATAATGGAAAATCTTATGAAAAAGCTTGATACAATAATTCCAATTATTCCTCTAATTAGATCATTGGCTAAAGCAAAATTTTGTAATGTATTAGGACATCCCATTAGTAAGCCGGTCTGGGCCGATTCATCCGATTTTGATATTATTGACCGATTTTTGCAGATATGCAGAGATCTTTCTCATTATTACAACGGATCCTCAAAAAAAAAGAGTTTGTAT---------------
>Acacia_nilotica1
AAGTGTTGGATTCAAAGCTGGTGTTAAAGATTATAAATTGACTTATTATACTCCTGACTATGAAACCAAAGATAGTGATATCTTGGCAGCATTCCGAGTAACTCCTCAACCTGGAGTTCCGCCTGAAGAAGCAGGTGCCGCGGTAGCTGCTGAATCTTCTACTGGTACATGGACAACTGTGTGGACCGATGGGCTTACCAGTCTTGATCGTTACAAAGGACGATGCTACCACATCGAGCCCGTTGCTGGAGAAGAAAATCAATATATTGCTTATGTAGCTTATCCCTTAGACCTTTTTGAAGAAGGTTCTGTTACTAACATGTTTACTTCCATTGTGGGTAATGTATTTGGGTTCAAGGCTCTGCGCGCTCTACGTCTGGAGGATTTGCGAATCCCTCCTTCTTATTCTAAAACTTTCCAAGGTCCGCCTCACGGCATCCAAGTTGAGAGAGATAAATTGAACAAGTACGGCCGTCCCCTATTGGGATGTACTATTAAACCAAAATTGGGGTTATCCGCTAAGAATTACGGTAGAGCGGTTTATGAATGTCTT--------------------------------------------------------------AGTATTGTAATTGGAATAGTCTTATTACTCCAAAAAAAAGGATTTCTACTTTTTCAAATTCAAAAAGTAATCCAAGATTTTTTTCAAAAAGTAATCCAAGATTTTTCCTGTTCCTATATAATTTTTATGTATGTGAATACGAATCCATCTTTCTTTTTCTCCGTACAAAATCTTCTTATTTACGATTAACATCTTTTGGACTCCTTTTTGAGCGAATCTATTTCTATGCAAAAATAGAACATTTTGTAGAAGTCTTTGATAAGGATTTTCCGTCCACCCTATGGTTCTTCAAG------GACCCTTTCATTCATTATGTTAGATATCAAGGAAAATCCATTCTGGCTTCAAAGAATACGCCCTTTTTGATGAAAAAATGGAAATACTTTCTTATCCATTTATGGCAATGTCATTTTTTTGTTTGGTCTCAACCAGGAAAGATCCATATAAACCAATTATCCGAGCATTCATTTTACTTTTTCGGCTATTTTTCAAATGTGCGGCTAAATCCTTCAGTGGTACGGAGTCAAATGTTGGAAAAGTCATTTATAATGGAAAATCTTATGAAAAAGCTTGATACAATAATTCCAATTATTCCTCTAATTAGATCATTGGCTAAAGCAAAATTTTGTAATGTATTAGGACATCCCATTAGTAAGCCGGTCTGGGCCGATTCATCCGATTTTGATATTATTGACCGATTTTTGCAGATATGCAGAGATCTTTCTCATTATTACAACGGATCCTCAAAAAAAAAGAGTTTGTATCGAATCAAATAT---
>Acacia_nilotica2
AAGTGTTGGATTCAAAGCTGGTGTTAAAGATTATAAATTGACTTATTATACTCCTGACTATGAAACCAAAGATAGTGATATCTTGGCAGCATTCCGAGTAACTCCTCAACCTGGAGTTCCGCCTGAAGAAGCAGGTGCCGCGGTAGCTGCTGAATCTTCTACTGGTACATGGACAACTGTGTGGACCGATGGGCTTACCAGTCTTGATCGTTACAAAGGACGATGCTACCACATCGAGCCCGTTGCTGGAGAAGAAAATCAATATATTGCTTATGTAGCTTATCCCTTAGACCTTTTTGAAGAAGGTTCTGTTACTAACATGTTTACTTCCATTGTGGGTAATGTATTTGGGTTCAAGGCTCTGCGCGCTCTACGTCTGGAGGATTTGCGAATCCCTCCTTCTTATTCTAAAACTTTCCAAGGTCCGCCTCACGGCATCCAAGTTGAGAGAGATAAATTGAACAAGTACGGCCGTCCCCTATTGGGATGTACTATTAAACCAAAATTGGGGTTATCCGCTAAGAATTACGGTAGAGCGGTTTATGAATGTCTTAACCCTTCGATACTGGGTGAAAGATGCCTCCTCCTTTCATTTATTAAGGCTCTTTCTTTATGAGTATTGTAATTGGAATAGTCTTATTACTCCAAAAAAAAGGATTTCTACTTTTTCAAATTCAAAAAGTAATCCAAGATTTTTTTCAAAAAGTAATCCAAGATTTTTCCTGTTCCTATATAATTTTTATGTATGTGAATACGAATCCATCTTTCTTTTTCTCCGTACAAAATCTTCTTATTTACGATTAACATCTTTTGGACTCCTTTTTGAGCGAATCTATTTCTATGCAAAAATAGAACATTTTGTAGAAGTCTTTGATAAGGATTTTCCGTCCACCCTATGGTTCTTCAAG------GACCCTTTCATTCATTATGTTAGATATCAAGGAAAATCCATTCTGGCTTCAAAGAATACGCCCTTTTTGATGAAAAAATGGAAATACTTTCTTATCCATTTATGGCAATGTCATTTTTTTGTTTGGTCTCAACCAGGAAAGATCCATATAAACCAATTATCCGAGCATTCATTTTACTTTTTCGGCTATTTTTCAAATGTGCGGCTAAATCCTTCAGTGGTACGGAGTCAAATGTTGGAAAAGTCATTTATAATGGAAAATCTTATGAAAAAGCTTGATACAATAATTCCAATTATTCCTCTAATTAGATCATTGGCTAAAGCAAAATTTTGTAATGTATTAGGACATCCCATTAGTAAGCCGGTCTGGGCCGATTCATCCGATTTTGATATTATTGACCGATTTTTGCAGATATGCAGAGATCTTTCTCATTATTACAACGGATCCTCAAAAAAAAAGAGTTTGTATCGAATCAAATATATA
>Indigofera_heteantha1
AAGTGTTGGGTTCAAAGCTGGTGTTAAAGATTATAAATTGACTTATTATACTCCTGAGTATGAAACCAAAGATACTGATATCTTGGCAGCATTCCGAGTAACTCCTCAACCTGGAGTTCCTCCTGAAGAAGCAGGTGCCGCGGTAGCTGCTGAATCTTCTACTGGTACATGGACAACTGTGTGGACCGATGGGCTTACCAGTCTTGATCGTTACAAAGGACGATGCTACCACATCGAGCCCGTTGCTGGAGAAGAAAATCAATTTATTGCTTATGTAGCTTATCCCTTAGACCTTTTTGAAGAAGGGTCTGTTACTAACATGTTTACTTCCATTGTAGGTAATGTATTTGGGTTCAAGGCCCTGCGCGCTCTACGTCTGGAGGATTTGCGAATCCCTACTTCTTATATTAAAACTTTCCAAGGTCCGCCTCATGGTATCCAAGTTGAGAGAGATAAATTGAACAAGTATGGCCGTCCCCTATTGGGATGTACTATTAAACCTAAATTGGGATTATCCGCTAAGAATTACGGTAGAGCGGTTTATGAATGTCTAAACCCTTCGATACTGGGTGAAAGATCCCCCTTTCTTTCATTTATTAAGGTTGTTTATTTATTACTATTGTAATTGGAATAGTCTTATTACTCCAAAAAAATCGATTTCTACTTTTTCAAA------AAGGAATACAAGATTTTT------------------------CTTGTTCCTATATAATTTTTATGTATATGAATACGAATCTATCTTCCTTTTTCTACATAACAAATCCTCTAATTTACGATTCAAATCTTTTAGCGTTCTTTTTGAGCGAATCTTTTTCTATGCAAAAATAGAACATCTTGTGGAAGTCTTTGCTAAGGATTTTTCGTCGACCTTATCATTCTTCAAGTTCAAGGATCCCTTCATTCATTATGTTCGATATCAAGGAAAATCGATTCTGGCTTCAAAGAATGCACCTCTTTTGATGAATAAATGGAAATACTATTTTTTCCATTTATGGCAATGTCATTTTTATGTTTGGTCTCAACCAGGAACGATCCATATAAACCAATTATCCGAACATTCATTTCACTATTTGGGCTATTTTTCAAATGTGCGGCTAAATCTTTCAGTAGTACGGAGTCAAATGCTACAAAATTCATTTCTAATCGAAATTGTTATGAAAAAGTTTGATACAATAGTTCCAATTATTCCTCTAATTAGATCATTGGCTAAAGCGAAATTTTGTAATGTATTAGGGCATCCCATTAGTAAGCCGGTCTGGGCCGATTCATCCGATTTTGATATTATTGATCGATTTTTGCGGATATGCAGAAATTTTTCTCATTATTACAATGGATCCTCAAAAAAAAAAAGTTTGTATCGAATAAAATATATA
>Indigofera_heteantha2
AAGTGTTGGGTTCAAAGCTGGTGTTAAAGATTATAAATTGACTTATTATACTCCTGAGTATGAAACCAAAGATACTGATATCTTGGCAGCATTCCGAGTAACTCCTCAACCTGGAGTTCCTCCTGAAGAAGCAGGTGCCGCGGTAGCTGCTGAATCTTCTACTGGTACATGGACAACTGTGTGGACCGATGGGCTTACCAGTCTTGATCGTTACAAAGGACGATGCTACCACATCGAGCCCGTTGCTGGAGAAGAAAATCAATTTATTGCTTATGTAGCTTATCCCTTAGACCTTTTTGAAGAAGGGTCTGTTACTAACATGTTTACTTCCATTGTAGGTAATGTATTTGGGTTCAAGGCCCTGCGCGCTCTACGTCTGGAGGATTTGCGAATCCCTACTTCTTATATTAAAACTTTCCAAGGTCCGCCTCATGGTATCCAAGTTGAGAGAGATAAATTGAACAAGTATGGCCGTCCCCTATTGGGATGTACTATTAAACCTAAATTGGGATTATCCGCTAAGAATTACGGTAGAGCGGTTTATGAATGTCTAAACCCTTCGATACTGGGTGAAAGATCCCCCTTTCTTTCATTTATTAAGGTTGTTTATTTATTACTATTGTAATTGGAATAGTCTTATTACTCCAAAAAAATCGATTTCTACTTTTTCAAA------AAGGAATACAAGATTTTT------------------------CTTGTTCCTATATAATTTTTATGTATATGAATACGAATCTATCTTCCTTTTTCTACATAACAAATCCTCTAATTTACGATTCAAATCTTTTAGCGTTCTTTTTGAGCGAATCTTTTTCTATGCAAAAATAGAACATCTTGTGGAAGTCTTTGCTAAGGATTTTTCGTCGACCTTATCATTCTTCAAGTTCAAGGATCCCTTCATTCATTATGTTCGATATCAAGGAAAATCGATTCTGGCTTCAAAGAATGCACCTCTTTTGATGAATAAATGGAAATACTATTTTTTCCATTTATGGCAATGTCATTTTTATGTTTGGTCTCAACCAGGAACGATCCATATAAACCAATTATCCGAACATTCATTTCACTATTTGGGCTATTTTTCAAATGTGCGGCTAAATCTTTCAGTAGTACGGAGTCAAATGCTACAAAATTCATTTCTAATCGAAATTGTTATGAAAAAGTTTGATACAATAGTTCCAATTATTCCTCTAATTAGATCATTGGCTAAAGCGAAATTTTGTAATGTATTAGGGCATCCCATTAGTAAGCCGGTCTGGGCCGATTCATCCGATTTTGATATTATTGATCGATTTTTGCGGATATGCAGAAATTTTTCTCATTATTACAATGGATCCTCAAAAAAAAAAAGTTTGTATCGAATAAAATATATA
>Indigofera_heteantha3
AAGTGTTGGGTTCAAAGCTGGTGTTAAAGATTATAAATTGACTTATTATACTCCTGAGTATGAAACCAAAGATACTGATATCTTGGCAGCATTCCGAGTAACTCCTCAACCTGGAGTTCCTCCTGAAGAAGCAGGTGCCGCGGTAGCTGCTGAATCTTCTACTGGTACATGGACAACTGTGTGGACCGATGGGCTTACCAGTCTTGATCGTTACAAAGGACGATGCTACCACATCGAGCCCGTTGCTGGAGAAGAAAATCAATTTATTGCTTATGTAGCTTATCCCTTAGACCTTTTTGAAGAAGGGTCTGTTACTAACATGTTTACTTCCATTGTAGGTAATGTATTTGGGTTCAAGGCCCTGCGCGCTCTACGTCTGGAGGATTTGCGAATCCCTACTTCTTATATTAAAACTTTCCAAGGTCCGCCTCATGGTATCCAAGTTGAGAGAGATAAATTGAACAAGTATGGCCGTCCCCTATTGGGATGTACTATTAAACCTAAATTGGGATTATCCGCTAAGAATTACGGTAGAGCGGTTTATGAATGTCTAAACCCTTCGATACTGGGTGAAAGATCCCCCTTTCTTTCATTTATTAAGGTTGTTTATTTATTACTATTGTAATTGGAATAGTCTTATTACTCCAAAAAAATCGATTTCTACTTTTTCAAA------AAGGAATACAAGATTTTT------------------------CTTGTTCCTATATAATTTTTATGTATATGAATACGAATCTATCTTCCTTTTTCTACATAACAAATCCTCTAATTTACGATTCAAATCTTTTAGCGTTCTTTTTGAGCGAATCTTTTTCTATGCAAAAATAGAACATCTTGTGGAAGTCTTTGCTAAGGATTTTTCGTCGACCTTATCATTCTTCAAGTTCAAGGATCCCTTCATTCATTATGTTCGATATCAAGGAAAATCGATTCTGGCTTCAAAGAATGCACCTCTTTTGATGAATAAATGGAAATACTATTTTTTCCATTTATGGCAATGTCATTTTTATGTTTGGTCTCAACCAGGAACGATCCATATAAACCAATTATCCGAACATTCATTTCACTATTTGGGCTATTTTTCAAATGTGCGGCTAAATCTTTCAGTAGTACGGAGTCAAATGCTACAAAATTCATTTCTAATCGAAATTGTTATGAAAAAGTTTGATACAATAGTTCCAATTATTCCTCTAATTAGATCATTGGCTAAAGCGAAATTTTGTAATGTATTAGGGCATCCCATTAGTAAGCCGGTCTGGGCCGATTCATCCGATTTTGATATTATTGATCGATTTTTGCGGATATGCAGAAATTTTTCTCATTATTACAATGGATCCTCAAAAAAAAAAAGTTTGTATCGAATAAAATATATA
>Indigofera_hochstetteri1
AAGTGTTGGGTTCAAAGCTGGTGTTAAAGATTATAAATTGACTTATTATACTCCTGAGTATGAAACCAAAGATACTGATATCTTGGCAGCATTCCGAGTAACTCCTCAACCTGGAGTTCCTCCTGAAGAAGCAGGTGCCGCGGTAGCTGCTGAATCTTCTACTGGTACATGGACAACTGTGTGGACCGATGGGCTTACCAGTCTTGATCGTTACAAAGGACGATGCTACCACATCGAGCCCGTTGCTGGAGAAGAAAATCAATATATTGCTTATGTAGCTTATCCCTTAGACCTTTTTGAAGAAGGGTCTGTTACTAACATGTTTACTTCCATTGTAGGTAATGTATTTGGTTTCAAGGCCCTTCGCGCCCTACGTCTGGAGGATTTGCGAATCCCTATATCTTATATTAAAACTTTCCAAGGTCCGCCTCATGGTATCCAAGTTGAGAGAGATAAATTGAACAAGTATGGTCGTCCCCTATTGGGATGTACTATTAAACCTAAATTGGGATTATCCGCTAAGAATTACGGTAGAGCGGTTTATGAATGTCTAAACCCTTCGATACTGGGTGAAAGATGCTCCTTCTTTCCATTTATTAAGGTTGTTTATTTATTACTATTGTAATTGGAATAGTCTTATTACTCCAAAAAAATCGATTTCTACTTTTTCAAA------AAGGAATACAAGATTTTT------------------------CTTGTTCCTATATAATTTTTATGTATATGAATACGAATCTATTTTCCTTTTTCTACATAACAAATCCTCGAATTTACGATTCAAATCTTTTAGCGTTCTTTTTGAGCGAATCTTTTTCTATTCAAAAATAGAACATCTTGTGGAAGTCTTTGCTAAGGATTTTTCGTCGACTTTATCATTCTTCAAGTTCAAAGATCCCTTCATTCATTATGTTCGATATCAAGGAAAATCTATTCTGGCTTCAAAGAGTGCACCTCTTTTGATGAATAAATGGAAATACTATTTTATCCATTTATGGCAATGTCATTTTTATGTTTGGTCTCAACCAGGAACGATCCATATAAACCAATTATCCGAACATTCATTTCACTATTTGGGCTATTTTTCAAATGTGCAGCTAAATCTTTCAGTAGTACGGAGTCAAATGCTACAAAATTCATTTCTAATCGAAATCGTTATGAAAAAGTTTGATACAATAGTTCCTATTATTCCTCTAATTAGATCATTGGCTAAAGCGAAATTTTGTAATGTATTAGGGCATCCCATTAGTAAGCCGGTCTGGGCCGATTCATCCGATTTTGATATTATTGATCGATTTTTGCGGATATGCAGAAATTTTTCTCATTATTACAATGGATCCTCAAAAAAAAAGAGTTTGTATCGA------------
>Indigofera_hochstetteri2
AAGTGTTGGGTTCAAAGCTGGTGTTAAAGATTATAAATTGACTTATTATACTCCTGAGTATGAAACCAAAGATACTGATATCTTGGCAGCATTCCGAGTAACTCCTCAACCTGGAGTTCCTCCTGAAGAAGCAGGTGCCGCGGTAGCTGCTGAATCTTCTACTGGTACATGGACAACTGTGTGGACCGATGGGCTTACCAGTCTTGATCGTTACAAAGGACGATGCTACCACATCGAGCCCGTTGCTGGAGAAGAAAATCAATATATTGCTTATGTAGCTTATCCCTTAGACCTTTTTGAAGAAGGGTCTGTTACTAACATGTTTACTTCCATTGTAGGTAATGTATTTGGTTTCAAGGCCCTTCGCGCCCTACGTCTGGAGGATTTGCGAATCCCTATATCTTATATTAAAACTTTCCAAGGTCCGCCTCATGGTATCCAAGTTGAGAGAGATAAATTGAACAAGTATGGTCGTCCCCTATTGGGATGTACTATTAAACCTAAATTGGGATTATCCGCTAAGAATTACGGTAGAGCGGTTTATGAATGTCTAAACCCTTCGATACTGGGTGAAAGATGCTCCTTCTTTCCATTTATTAAGGTTGTTTATTTATTACTATTGTAATTGGAATAGTCTTATTACTCCAAAAAAATCGATTTCTACTTTTTCAAA------AAGGAATACAAGATTTTT------------------------CTTGTTCCTATATAATTTTTATGTATATGAATACGAATCTATTTTCCTTTTTCTACATAACAAATCCTCGAATTTACGATTCAAATCTTTTAGCGTTCTTTTTGAGCGAATCTTTTTCTATTCAAAAATAGAACATCTTGTGGAAGTCTTTGCTAAGGATTTTTCGTCGACTTTATCATTCTTCAAGTTCAAAGATCCCTTCATTCATTATGTTCGATATCAAGGAAAATCTATTCTGGCTTCAAAGAGTGCACCTCTTTTGATGAATAAATGGAAATACTATTTTATCCATTTATGGCAATGTCATTTTTATGTTTGGTCTCAACCAGGAACGATCCATATAAACCAATTATCCGAACATTCATTTCACTATTTGGGCTATTTTTCAAATGTGCAGCTAAATCTTTCAGTAGTACGGAGTCAAATGCTACAAAATTCATTTCTAATCGAAATCGTTATGAAAAAGTTTGATACAATAGTTCCTATTATTCCTCTAATTAGATCATTGGCTAAAGCGAAATTTTGTAATGTATTAGGGCATCCCATTAGTAAGCCGGTCTGGGCCGATTCATCCGATTTTGATATTATTGATCGATTTTTGCGGATATGCAGAAATTTTTCTCATTATTACAATGGATCCTCAAAAAAAAAGAGTTTGTATCGA------------
>Indigofera_hochstetteri3
AAGTGTTGGGTTCAAAGCTGGTGTTAAAGATTATAAATTGACTTATTATACTCCTGAGTATGAAACCAAAGATACTGATATCTTGGCAGCATTCCGAGTAACTCCTCAACCTGGAGTTCCTCCTGAAGAAGCAGGTGCCGCGGTAGCTGCTGAATCTTCTACTGGTACATGGACAACTGTGTGGACCGATGGGCTTACCAGTCTTGATCGTTACAAAGGACGATGCTACCACATCGAGCCCGTTGCTGGAGAAGAAAATCAATATATTGCTTATGTAGCTTATCCCTTAGACCTTTTTGAAGAAGGGTCTGTTACTAACATGTTTACTTCCATTGTAGGTAATGTATTTGGTTTCAAGGCCCTTCGCGCCCTACGTCTGGAGGATTTGCGAATCCCTATATCTTATATTAAAACTTTCCAAGGTCCGCCTCATGGTATCCAAGTTGAGAGAGATAAATTGAACAAGTATGGTCGTCCCCTATTGGGATGTACTATTAAACCTAAATTGGGATTATCCGCTAAGAATTACGGTAGAGCGGTTTATGAATGTCTAAACCCTTCGATACTGGGTGAAAGATGCTCCTTCTTTCCATTTATTAAGGTTGTTTATTTATTACTATTGTAATTGGAATAGTCTTATTACTCCAAAAAAATCGATTTCTACTTTTTCAAA------AAGGAATACAAGATTTTT------------------------CTTGTTCCTATATAATTTTTATGTATATGAATACGAATCTATTTTCCTTTTTCTACATAACAAATCCTCGAATTTACGATTCAAATCTTTTAGCGTTCTTTTTGAGCGAATCTTTTTCTATTCAAAAATAGAACATCTTGTGGAAGTCTTTGCTAAGGATTTTTCGTCGACTTTATCATTCTTCAAGTTCAAAGATCCCTTCATTCATTATGTTCGATATCAAGGAAAATCTATTCTGGCTTCAAAGAGTGCACCTCTTTTGATGAATAAATGGAAATACTATTTTATCCATTTATGGCAATGTCATTTTTATGTTTGGTCTCAACCAGGAACGATCCATATAAACCAATTATCCGAACATTCATTTCACTATTTGGGCTATTTTTCAAATGTGCAGCTAAATCTTTCAGTAGTACGGAGTCAAATGCTACAAAATTCATTTCTAATCGAAATCGTTATGAAAAAGTTTGATACAATAGTTCCTATTATTCCTCTAATTAGATCATTGGCTAAAGCGAAATTTTGTAATGTATTAGGGCATCCCATTAGTAAGCCGGTCTGGGCCGATTCATCCGATTTTGATATTATTGATCGATTTTTGCGGATATGCAGAAATTTTTCTCATTATTACAATGGATCCTCAAAAAAAAAGAGTTTGTATCGA------------
>Cenchrus_ciliaris
-AGTGTTGGATTTAAAGCTGGTGTTAAGGATTATAAATTGACTTACTACACCCCGGAGTACGAAACCAAGGATACTGATATCTTGGCAGCATTCCGAGTAACTCCTCAGCCCGGGGTTCCGCCTGAAGAAGCAGGGGCTGCAGTAGCTGCGGAATCTTCTACTGGTACATGGACAACCGTTTGGACTGATGGACTTACCAGTCTTGATCGTTACAAAGGACGATGCTATCACATTGAGCCCGTTCCTGGGGAGGCGGATCAATATATCTGTTATATAGCTTATCCATTAGACCTATTTGAAGAGGGTTCTGTTACTAACATGTTTACTTCCATTGTGGGTAACGTGTTTGGTTTCAAAGCCCTACGCGCTCTACGTTTGGAGGATCTACGAATTCCCCCTAGTTATTCAAAAACTTTCCAAGGTCCGCCTCACGGTATCCAAGTTGAAAGGGATAAGTTGAACAAGTATGGTCGTCCTTTATTGGGATGTACTATTAAACCAAAATTGGGATTATCCGCAAAAAATTACGGTAGAGCGTGTTATGAGTGTCTAACTCCTTGAATACCGGATTCAAGATGTTCCATCTTTGCATTTATTGCGATTCTTTCTCAACTATTATTCGAATTGGAATAGTCTTATTACTTCAATGAAATCGATTTTTCTTTTGAAAAA------AGAAAATAAAAGACTATT------------------------TCGATTCCTATATAACTCTTATGTATCAGAATATGAATTTTTCTTGTTGTTTCTTCGTAAACAATCTTCTTGCTTACGATTAACATCTTCTGGAACCTTTCTGGAACGAATCCACTTTTCTGGAAAGATGGAACATTTTGGGGTAATGTACCCAGAGTTTTTTCGGAAAACCATATGGTTCTTTATG------GATCCTCTTATGCATTATGTTCGATATCAAGGAAAGGCAGTTCTTGCATCAAAAGGAACTCTTCTTTTGAAGAAGAAATGGAAATCTTACCTTGTCAATTTCTCGCAATATTTTATCTCTTTTTGGACTCAACCACAAAGGATCCGCCTAAACCAATTAACAAACTCTTGCTTCGATTTCCTGGGGTACCTTTCAAGTGTACCAATAAATACTTTGTTAGTAAGGAATCAAATGCTGGAGAATTCTTTTCTAATAGATACTCGAATGAAAAAATTCGATACCACAGTCCCTGCTACTCCCCTCGTTGGATCCTTATCAAAAGCTCAATTTTGTACTGGATCAGGGCATCCTATTAGTAAACCCGTTTGGACAGATTTATCAGATTGGGATATTCTTGATCGTTTTGGTCAGATATGTAGAAATCTTTTTCATTATCATAGTGGAT--------------------------------------
>Cenchrus_ciliaris1
-AGTGTTGGATTTAAAGCTGGTGTTAAGGATTATAAATTGACTTACTACACCCCGGAGTACGAAACCAAGGATACTGATATCTTGGCAGCATTCCGAGTAACTCCTCAGCCCGGGGTTCCGCCTGAAGAAGCAGGGGCTGCAGTAGCTGCGGAATCTTCTACTGGTACATGGACAACCGTTTGGACTGATGGACTTACCAGTCTTGATCGTTACAAAGGACGATGCTATCACATTGAGCCCGTTCCTGGGGAGGCGGATCAATATATCTGTTATATAGCTTATCCATTAGACCTATTTGAAGAGGGTTCTGTTACTAACATGTTTACTTCCATTGTGGGTAACGTGTTTGGTTTCAAAGCCCTACGCGCTCTACGTTTGGAGGATCTACGAATTCCCCCTAGTTATTCAAAAACTTTCCAAGGTCCGCCTCACGGTATCCAAGTTGAAAGGGATAAGTTGAACAAGTATGGTCGTCCTTTATTGGGATGTACTATTAAACCAAAATTGGGATTATCCGCAAAAAATTACGGTAGAGCGTGTTATGAGTGTCTA----------------------------------------------------------------------------------------------------------------------------------------------------------------------------------------------------------------------------------------------------------------------------------------------------------------------------------------------------------TTCTTTATG------GATCCTCTTATGCATTATGTTCGATATCAAGGAAAGGCAGTTCTTGCATCAAAAGGAACTCTTCTTTTGAAGAAGAAATGGAAATCTTACCTTGTCAATTTCTCGCAATATTTTATCTCTTTTTGGACTCAACCACAAAGGATCCGCCTAAACCAATTAACAAACTCTTGCTTCGATTTCCTGGGGTACCTTTCAAGTGTACCAATAAATACTTTGTTAGTAAGGAATCAAATGCTGGAGAATTCTTTTCTAATAGATACTCGAATGAAAAAATTCGATACCACAGTCCCTGCTACTCCCCTCGTTGGATCCTTATCAAAAGCTCAATTTTGTACTGGATCAGGGCATCCTATTAGTAAACCCGTTTGGACCGATTTATCAGATTGGGATATTCTTGATCGTTTTGGTCAGATATGTAGAAATCTTTTTCATTAT------------------------------------------------
>Cenchrus_ciliaris2
-AGTGTTGGATTTAAAGCTGGTGTTAAGGATTATAAATTGACTTACTACACCCCGGAGTACGAAACCAAGGATACTGATATCTTGGCAGCATTCCGAGTAACTCCTCAGCCCGGGGTTCCGCCTGAAGAAGCAGGGGCTGCAGTAGCTGCGGAATCTTCTACTGGTACATGGACAACCGTTTGGACTGATGGACTTACCAGTCTTGATCGTTACAAAGGACGATGCTATCACATTGAGCCCGTTCCTGGGGAGGCGGATCAATATATCTGTTATATAGCTTATCCATTAGACCTATTTGAAGAGGGTTCTGTTACTAACATGTTTACTTCCATTGTGGGTAACGTGTTTGGTTTCAAAGCCCTACGCGCTCTACGTTTGGAGGATCTACGAATTCCCCCTAGTTATTCAAAAACTTTCCAAGGTCCGCCTCACGGTATCCAAGTTGAAAGGGATAAGTTGAACAAGTATGGTCGTCCTTTATTGGGATGTACTATTAAACCAAAATTGGGATTATCCGCAAAAAATTACGGTAGAGCGTGTTATGAGTGTCTAACTCCTTGAATACCGGATTCAAGATGTTCCATCTTTGCATTTATTGCGATTCTTTCTCAACTATTATTCGAATTGGAATAGTCTTATTACTTCAATGAAATCGATTTTTCTTTTGAAAAA------AGAAAATAAAAGACTATT------------------------TCGATTCCTATATAACTCTTATGTATCAGAATATGAATTTTTCTTGTTGTTTCTTCGTAAACAATCTTCTTGCTTACGATTAACATCTTCTGGAACCTTTCTGGAACGAATCCACTTTTCTGGAAAGATGGAACATTTTGGGGTAATGTACCCAGAGTTTTTTCGGAAAACCATATGGTTCTTTATG------GATCCTCTTATGCATTATGTTCGATATCAAGGAAAGGCAGTTCTTGCATCAAAAGGAACTCTTCTTTTGAAGAAGAAATGGAAATCTTACCTTGTCAATTTCTCGCAATATTTTATCTCTTTTTGGACTCAACCACAAAGGATCCGCCTAAACCAATTAACAAACTCTTGCTTCGATTTCCTGGGGTACCTTTCAAGTGTACCAATAAATACTTTGTTAGTAAGGAATCAAATGCTGGAGAATTCTTTTCTAATAGATACTCGAATGAAAAAATTCGATACCACAGTCCCTGCTACTCCCCTCGTTGGATCCTTATCAAAAGCTCAATTTTGTACTGGATCAGGGCATCCTATTAGTAAACCCGTTTGGACAGATTTATCAGATTGGGATATTCTTGATCGTTTTGGTCAGATATGTAGAAATCTTTTTCATTATCATAGTGGAT--------------------------------------
>Cymbopogon_jwarancusa1
AAGTGTTGGATTTAAAGCTGGTGTTAAGGATTATAAATTGACTTACTACACCCCGGAGTACGAAACCAAGGATACTGATATCTTGGCAGCATTCCGAGTAACTCCTCAGCTCGGGGTTCCGCCTGAAGAAGCAGGAGCTGCAGTAGCTGCGGAATCTTCTACTGGTACATGGACAACTGTTTGGACTGATGGACTTACCAGTCTTGATCGTTACAAAGGACGATGCTATCACATCGAGCCCGTTCCTGGGGACCCAGATCAATATATCTGTTATGTAGCTTATCCATTAGACCTATTTGAAGAGGGTTCTGTTACTAACATGTTTACTTCCATTGTGGGTAACGTATTTGGTTTCAAAGCCTTACGCGCTCTACGTTTGGAGGATCTACGAATTCCCCCTGCTTATGCAAAAACTTTCCAAGGTCCGCCTCACGGTATCCAAGTTGAAAGGGATAAGTTGAACAAGTACGGTCGTCCTTTATTGGGATGTACTATTAAACCAAAATTGGGATTATCCGCAAAAAATTATGGTAGAGCGTGTTATGAGTGTCTAACTCCTTGAATACCGGATTCAAGATGTTCCCTCTTTGCATTTATTGCGATTCTTTCTCCACTATTATTCGAATTGGAATATTCTTATTACTTCAATGAAATCTATTTTTCTTTTTTCAAA------AGAAAATAAAAGACTATT------------------------TCGATTCCTATATAACTCTTATGTATCAGAATATGAATTTTTCTTGTTGTTTTTTCGTAAACAATCTTCTTGCTTACGATTAACATCTTCTGGAACCTTTCTGGAACGAATCATCTTTTCTGGGAAGATGGAACATTTTGGTGTAATGTACCCGGGGTTTTTTCGGAAAACCGTATGGTTCTTTATG------GATCCTCTTATGCATTATGTTCGATATCAAGGAAAGGCAATTCTTGCATCAAAAGGCACTCTTCTTTTGAAGAAGAAATGGAAATCTTACCTTGTCAATTTCTCGCAATATTTTTTATCTTTTTGGACTCAACCACAAAGGATTCGTCTAAACCAATTAACAAACTCTTGCTTCGATTTTCTGGGGTACCTTTCAAGTGTACCAATAAATACTTTGTTAGTAAGGAATCAAATGCTGGAGAATTCTTTTCTAATAGATACTCGAATGAAAAAATTCGATACCACAGTTCCTGCAACTCCCCTCGTTGGATCCTTATCAAAAGCTCAATTTTGTACTGGATCGGGGCATCCTATTAGTAAACCCGTTTGGACTGATTTATCAGATTGGGATATTCTTGATCGTTTTGGTCGGATATGTAGAAATCTTTTTCATTATCATAGTGGATGT------------------------------------
>Cymbopogon_jwarancusa2
-AGTGTTGGATTTAAAGCTGGTGTTAAGGATTATAAATTGACTTACTACACCCCGGAGTACGAAACCAAGGATACTGATATCTTGGCAGCATTCCGAGTAACTCCTCAGCTCGGGGTTCCGCCTGAAGAAGCAGGAGCTGCAGTAGCTGCGGAATCTTCTACTGGTACATGGACAACTGTTTGGACTGATGGACTTACCAGTCTTGATCGTTACAAAGGACGATGCTATCACATCGAGCCCGTTCCTGGGGACCCAGATCAATATATCTGTTATGTAGCTTATCCATTAGACCTATTTGAAGAGGGTTCTGTTACTAACATGTTTACTTCCATTGTGGGTAACGTATTTGGTTTCAAAGCCTTACGCGCTCTACGTTTGGAGGATCTACGAATTCCCCCTGCTTATGCAAAAACTTTCCAAGGTCCGCCTCACGGTATCCAAGTTGAAAGGGATAAGTTGAACAAGTACGGTCGTCCTTTATTGGGATGTACTATTAAACCAAAATTGGGATTATCCGCAAAAAATTATGGTAGAGCGTGTTATGAGTGTCTAACTCCTTGAATACCGGATTCAAGATGTTCCCTCTTTGCATTTATTGCGATTCTTTCTCCACTATTATTCGAATTGGAATATTCTTATTACTTCAATGAAATCTATTTTTCTTTTTTCAAA------AGAAAATAAAAGACTATT------------------------TCGATTCCTATATAACTCTTATGTATCAGAATATGAATTTTTCTTGTTGTTTTTTCGTAAACAATCTTCTTGCTTACGATTAACATCTTCTGGAACCTTTCTGGAACGAATCATCTTTTCTGGGAAGATGGAACATTTTGGTGTAATGTACCCGGGGTTTTTTCGGAAAACCGTATGGTTCTTTATG------GATCCTCTTATGCATTATGTTCGATATCAAGGAAAGGCAATTCTTGCATCAAAAGGCACTCTTCTTTTGAAGAAGAAATGGAAATCTTACCTTGTCAATTTCTCGCAATATTTTTTATCTTTTTGGACTCAACCACAAAGGATTCGTCTAAACCAATTAACAAACTCTTGCTTCGATTTTCTGGGGTACCTTTCAAGTGTACCAATAAATACTTTGTTAGTAAGGAATCAAATGCTGGAGAATTCTTTTCTAATAGATACTCGAATGAAAAAATTCGATACCACAGTTCCTGCAACTCCCCTCGTTGGATCCTTATCAAAAGCTCAATTTTGTACTGGATCGGGGCATCCTATTAGTAAACCCGTTTGGACTGATTTATCAGATTGGGATATTCTTGATCGTTTTGGTCGGATATGTAGAAATCTTTTTCATTATCATAGTGGATGT------------------------------------
>Cymbopogon_jwarancusa3
-AGTGTTGGATTTAAAGCTGGTGTTAAGGATTATAAATTGACTTACTACACCCCGGAGTACGAAACCAAGGATACTGATATCTTGGCAGCATTCCGAGTAACTCCTCAGCTCGGGGTTCCGCCTGAAGAAGCAGGAGCTGCAGTAGCTGCGGAATCTTCTACTGGTACATGGACAACTGTTTGGACTGATGGACTTACCAGTCTTGATCGTTACAAAGGACGATGCTATCACATCGAGCCCGTTCCTGGGGACCCAGATCAATATATCTGTTATGTAGCTTATCCATTAGACCTATTTGAAGAGGGTTCTGTTACTAACATGTTTACTTCCATTGTGGGTAACGTATTTGGTTTCAAAGCCTTACGCGCTCTACGTTTGGAGGATCTACGAATTCCCCCTGCTTATGCAAAAACTT-----------------------------------------------------------------------------------------------------------------------------------------ACTCCTTGAATACCGGATTCAAGATGTTCCCTCTTTGCATTTATTGCGATTCTTTCTCCACTATTATTCGAATTGGAATATTCTTATTACTTCAATGAAATCTATTTTTCTTTTTTCAAA------AGAAAATAAAAGACTATT------------------------TCGATTCCTATATAACTCTTATGTATCAGAATATGAATTTTTCTTGTTGTTTTTTCGTAAACAATCTTCTTGCTTACGATTAACATCTTCTGGAACCTTTCTGGAACGAATCATCTTTTCTGGGAAGATGGAACATTTTGGTGTAATGTACCCGGGGTTTTTTCGGAAAACCGTATGGTTCTTTATG------GATCCTCTTATGCATTATGTTCGATATCAAGGAAAGGCAATTCTTGCATCAAAAGGCACTCTTCTTTTGAAGAAGAAATGGAAATCTTACCTTGTCAATTTCTCGCAATATTTTTTATCTTTTTGGACTCAACCACAAAGGATTCGTCTAAACCAATTAACAAACTCTTGCTTCGATTTTCTGGGGTACCTTTCAAGTGTACCAATAAATACTTTGTTAGTAAGGAATCAAATGCTGGAGAATTCTTTTCTAATAGATACTCGAATGAAAAAATTCGATACCACAGTTCCTGCAACTCCCCTCGTTGGATCCTTATCAAAAGCTCAATTTTGTACTGGATCGGGGCATCCTATTAGTAAACCCGTTTGGACTGATTTATCAGATTGGGATATTCTTGATCGTTTTGGTCGGATATGTAGAAATCTTTTTCATTATCATAGTGGATGT------------------------------------
>Lasiurus_scindicus1
AAGTGTTGGATTTAAAGCTGGTGTTAAGGATTATAAATTGACTTACTACACCCCGGAGTACGAAACCAAGGATACTGATATCTTGGCAGCATTCCGAGTAACTCCTCAGCTCGGGGTTCCGCCTGAAGAAGCAGGAGCTGCAGTAGCTGCGGAATCTTCTACTGGTACATGGACAACTGTTTGGACTGATGGACTTACCAGTCTTGATCGTTACAAAGGACGATGCTATCACATCGAGCCCGTTCCTGGAGAACCAGATCAATATATCTGTTATGTAGCTTATCCATTAGACCTATTTGAAGAGGGTTCTGTTACTAACATGTTTACTTCCATTGTGGGTAACGTATTTGGTTTCAAAGCCTTACGCGCTCTACGTTTGGAGGATCTACGAATTCCCCCTGCTTATTCAAAAACTTTCCAAGGTCCGCCTCACGGTATCCAAGTTGAAAGGGATAAGTTGAACAAGTACGGTCGTCCTTTATTGGGATGTACTATTAAACCAAAATTGGGATTACCCGCAAAAAATTACGGTAGAGCGTGTTATGAGTGTCTAACTCCTTGAATACCGGATTCAAGATGTTCCGTCTTTGCATTTATTGCGATTCTTTCTCCACTATTATTCGAATTGGAATAGTCTTATTACTTCAATGAAATCCATTTTTCTTTTGAAAAA------AGAAAATAAAAGACTATT------------------------TCGATTCCTATATAACTCTTATGTATCAGAATATGAATTTTTCTTGTTGTTTCTTCGTAAACAATCTTCTTGCTTACGATTAACATCTTCTGGAACCTTTCTGGAACGAATCATCTTTTCTGGGAAGATGGAACATTTTGGTGTAATGTACCCGGGGTTTTTTCGGAAAACCATATGGTTCTTTATG------GATCCTCTTATGCATTATGTTCGATATCAAGGAAAGGCAATTCTTGCATCAAAAGGCACTCTTCTTTTGAAGAAGAAATGGAAATCTTACCTTGTCAATTTCTCGCAATATTTTTTCTCTTTTTGGACTCAACCACAAAGGATTCGTCTAAACCAATTAACAAACTCTTGCTTCGATTTTCTGGGGTACCTTTCAAGTGTACCAATAAATACTTTGTTAGTAAGGAATCAAATGCTGGAGAATTCTTTTCTAATAGATACTCGAATGAAAAAATTCGATACCACAGTCCCTGCAACTCCCCTCGTTGGATCCTTATCAAAAGCTCAATTTTGTACTGGATCAGGGCATCCTATTAGTAAACCCGTTTGGACTGATTTATCAGATTGGGATATTCTTGATCGTTTTGGTCGGATATGTAGAAATCTTTTTCATTA-------------------------------------------------
>Lasiurus_scindicus2
-AGTGTTGGATTTAAAGCTGGTGTTAAGGATTATAAATTGACTTACTACACCCCGGAGTACGAAACCAAGGATACTGATATCTTGGCAGCATTCCGAGTAACTCCTCAGCTCGGGGTTCCGCCTGAAGAAGCAGGAGCTGCAGTAGCTGCGGAATCTTCTACTGGTACATGGACAACTGTTTGGACTGATGGACTTACCAGTCTTGATCGTTACAAAGGACGATGCTATCACATCGAGCCCGTTCCTGGAGAACCAGATCAATATATCTGTTATGTAGCTTATCCATTAGACCTATTTGAAGAGGGTTCTGTTACTAACATGTTTACTTCCATTGTGGGTAACGTATTTGGTTTCAAAGCCTTACGCGCTCTACGTTTGGAGGATCTACGAATTCCCCCTGCTTATTCAAAAACTTTCCAAGGTCCGCCTCACGGTATCCAAGTTGAAAGGGATAAGTTGAACAAGTACGGTCGTCCTTTATTGGGATGTACTATTAAACCAAAATTGGGATTATCCGCAAAAAATTACGGTAGAGCGTGTTATGAGTGTCTAACTCCTTGAATACCGGATTCAAGATGTTCCGTCTTTGCATTTATTGCGATTCTTTCTCCACTATTATTCGAATTGGAATAGTCTTATTACTTCAATGAAATCCATTTTTCTTTTGAAAAA------AGAAAATAAAAGACTATT------------------------TCGATTCCTATATAACTCTTATGTATCAGAATATGAATTTTTCTTGTTGTTTCTTCGTAAACAATCTTCTTGCTTACGATTAACATCTTCTGGAACCTTTCTGGAACGAATCATCTTTTCTGGGAAGATGGAACATTTTGGTGTAATGTACCCGGGGTTTTTTCGGAAAACCATATGGTTCTTTATG------GATCCTCTTATGCATTATGTTCGATATCAAGGAAAGGCAATTCTTGCATCAAAAGGCACTCTTCTTTTGAAGAAGAAATGGAAATCTTACCTTGTCAATTTCTCGCAATATTTTTTCTCTTTTTGGACTCAACCACAAAGGATTCGTCTAAACCAATTAACAAACTCTTGCTTCGATTTTCTGGGGTACCTTTCAAGTGTACCAATAAATACTTTGTTAGTAAGGAATCAAATGCTGGAGAATTCTTTTCTAATAGATACTCGAATGAAAAAATTCGATACCACAGTCCCTGCAACTCCCCTCGTTGGATCCTTATCAAAAGCTCAATTTTGTACTGGATCAGGGCATCCTATTAGTAAACCCGTTTGGACTGATTTATCAGATTGGGATATTCTTGATCGTTTTGGTCGGATATGTAGAAATCTTTTTCATTA-------------------------------------------------
>Lasiurus_scindicus3
-AGTGTTGGATTTAAAGCTGGTGTTAAGGATTATAAATTGACTTACTACACCCCGGAGTACGAAACCAAGGATACTGATATCTTGGCAGCATTCCGAGTAACTCCTCAGCTCGGGGTTCCGCCTGAAGAAGCAGGAGCTGCAGTAGCTGCGGAATCTTCTACTGGTACATGGACAACTGTTTGGACTGATGGACTTACCAGTCTTGATCGTTACAAAGGACGATGCTATCACATCGAGCCCGTTCCTGGAGAACCAGATCAATATATCTGTTATGTAGCTTATCCATTAGACCTATTTGAAGAGGGTTCTGTTACTAACATGTTTACTTCCATTGTGGGTAACGTATTTGGTTTCAAAGCCTTACGCGCTCTACGTTTGGAGGATCTACGAATTCCCCCTGCTTATTCAAAAACTTTCCAAGGTCCGCCTCACGGTATCCAAGTTGAAAGGGATAAGTTGAACAAGTACGGTCGTCCTTTATTGGGATGTACTATTAAACCAAAATTGGGATTATCCGCAAAAAATTACGGTAGAGCGTGTTATGAGTGTCTAACTCCTTGAATACCGGATTCAAGATGTTCCGTCTTTGCATTTATTGCGATTCTTTCTCCACTATTATTCGAATTGGAATAGTCTTATTACTTCAATGAAATCCATTTTTCTTTTGAAAAA------AGAAAATAAAAGACTATT------------------------TCGATTCCTATATAACTCTTATGTATCAGAATATGAATTTTTCTTGTTGTTTCTTCGTAAACAATCTTCTTGCTTACGATTAACATCTTCTGGAACCTTTCTGGAACGAATCATCTTTTCTGGGAAGATGGAACATTTTGGTGTAATGTACCCGGGGTTTTTTCGGAAAACCATATGGTTCTTTATG------GATCCTCTTATGCATTATGTTCGATATCAAGGAAAGGCAATTCTTGCATCAAAAGGCACTCTTCTTTTGAAGAAGAAATGGAAATCTTACCTTGTCAATTTCTCGCAATATTTTTTCTCTTTTTGGACTCAACCACAAAGGATTCGTCTAAACCAATTAACAAACTCTTGCTTCGATTTTCTGGGGTACCTTTCAAGTGTACCAATAAATACTTTGTTAGTAAGGAATCAAATGCTGGAGAATTCTTTTCTAATAGATACTCGAATGAAAAAATTCGATACCACAGTCCCTGCAACTCCCCTCGTTGGATCCTTATCAAAAGCTCAATTTTGTACTGGATCAGGGCATCCTATTAGTAAACCCGTTTGGACTGATTTATCAGATTGGGATATTCTTGATCGTTTTGGTCGGATATGTAGAAATCTTTTTCATTA-------------------------------------------------
