# Supplementary material for: Assessing universality of DNA barcoding in geographically isolated selected desert medicinal species of Fabaceae and Poaceae
Source: PeerJ. 2018 Mar 13;6:e4499. doi: 10.7717/peerj.4499 (PMC5855882; doi:10.7717/peerj.4499)
Supplement: Supplemental Information 10 [file peerj-06-4499-s010.fas]

>Acacia_jaquemontii
AAGTGTTGGATTCAAAGCTGGTGTTAAAGATTATAAATTGACTTATTATACTCCTGACTATGAAACCAAAGATAGTGATATCTTGGCAGCATTCCGAGTAACTCCTCAACCTGGAGTTCCGCCTGAAGAAGCAGGTGCCGCGGTAGCTGCTGAATCTTCTACTGGTACATGGACAACTGTGTGGACCGATGGGCTTACCAGTCTTGATCGTTACAAAGGACGATGCTACCACATCGAGCCCGTTGCTGGAGAAGAAAATCAATATATTGCTTATGTAGCTTATCCCTTAGACCTTTTTGAAGAAGGTTCTGTTACTAACATGTTTACTTCCATTGTGGGTAATGTATTTGGGTTCAAGGCTCTGCGCGCTCTACGTCTGGAGGATTTGCGAATCCCTCCTTCTTATTCTAAAACTTTCCAAGGTCCGCCTCACGGCATCCAAGTTGAGAGAGATAAATTGAACAAGTACGGCCGTCCCCTATTGGGATGTACTATTAAACCAAAATTGGGGTTATCCGCTAAGAATTACGGTAGAGCGGTTTATGAATGTCTTAACCCTTCGATACTGGGTGAAAGATGCCTCCTCCTTTCATTTATTAAGGCTCTTTCTTTATGAGTATTGTAATTGGAATAGTCTTATTACTCCAAAAAAAAGGATTTCTGCTTTTTCAAATTCAAAAAGTAATCCAAGATTTTT------------------------CCTGTTCCTATATAATTTTTATGTATGTGAATACGAATCCATCTTTCTTTTTCTTCGTACCAAATCTTCTTATTTACGATTAACATCTTTTGGAGTCCTTTTTGAGCGAATCTATTTCTATGCAAAAATAGAACATTTTGTAGAAGTCTTTGATAAGGATTTTCCGTCCACCCTATGGTTCTTCAAG------GACCCTTTCATTCATTATGTTAGATATCAAGGAAAATCCATTCTCGCTTCAAAGAATACGCCCTTTTTGATGAAAAAATGGAAATACTTTCTTATCCATTTATGGCAATGTCATTTTTTTGTTTGGTCTCAACCAGGAAAGATCCATATAAACCAATTATCCGAGCATTCATTTTACTTTTTCGGCTATTTTTCAAATGTGCGGCTAAATCCTTCAGTGGTACGGAGTCAAATGTTGGAAAAGTCATTTATAATGGAAAATCTTATGAAAAAGCTTGATACAATAATTCCAATTATTCCTCTAATTAGATCATTGGCTAAAGCAAAATTTTGTAATGTATTAGGACATCCCATTAGTAAGCCGGTCTGGGCCGATTCATCCGATTTTGATATTATTGACCGATTTTTGCAGATATGCAGAGATCTTTCTCATTATTACAACGGATCCTCAAAAAAAAAGAGTTTGTATC--GAATCAAATATATAGCAGAATCCCATGAACCATCGAGTCTTTGAACGCAAGTTGCGCTCGAAGCTGTTAGGCCGATGGCATGTTTGCCTGGTTGTCACGT-AGT-GTCGTCTTCG---------CCCCCGTCGGGGAAGTTAAGG--CGGACGAAAGCTTCCCGCGAGCGCCTCGTTCCGTTTGGCCGAAAGGGGGCCAAGACGCGACGACG----GCCGTGATCCA-CGGTGCCTGAG---TGAGCTCCCGAGC--TCTCGAGATCTGACATGTGTGCGTCATCTCGCGAGGATCG--CCTGACCATAGGGC--CGTCCACC-TATACACG-----ACCCCAGGTCAGGCGGGG--TTACCTGCTGAGTTTAA
>Acacia_jaquemontii1
AAGTGTTGGATTCAAAGCTGGTGTTAAAGATTATAAATTGACTTATTATACTCCTGACTATGAAACCAAAGATAGTGATATCTTGGCAGCATTCCGAGTAACTCCTCAACCTGGAGTTCCGCCTGAAGAAGCAGGTGCCGCGGTAGCTGCTGAATCTTCTACTGGTACATGGACAACTGTGTGGACCGATGGGCTTACCAGTCTTGATCGTTACAAAGGACGATGCTACCACATCGAGCCCGTTGCTGGAGAAGAAAATCAATATATTGCTTATGTAGCTTATCCCTTAGACCTTTTTGAAGAAGGTTCTGTTACTAACATGTTTACTTCCATTGTGGGTAATGTATTTGGGTTCAAGGCTCTGCGCGCTCTACGTCTGGAGGATTTGCGAATCCCTCCTTCTTATTCTAAAACTTTCCAAGGTCCGCCTCACGGCATCCAAGTTGAGAGAGATAAATTGAACAAGTACGGCCGTCCCCTATTGGGATGTACTATTAAACCAAAATTGGGGTTATCCGCTAAGAATTACGGTAGAGCGGTTTATGAATGTCTTAACCCTTCGATACTGGGTGAAAGATGCCTCCTCCTTTCATTTATTAAGGCTCTTTCTTTATGAGTATTGTAATTGGAATAGTCTTATTACTCCAAAAAAAAGGATTTCTGCTTTTTCAAATTCAAAAAGTAATCCAAGATTTTT------------------------CCTGTTCCTATATAATTTTTATGTATGTGAATACGAATCCATCTTTCTTTTTCTTCGTACCAAATCTTCTTATTTACGATTAACATCTTTTGGAGTCCTTTTTGAGCGAATCTATTTCTATGCAAAAATAGAACATTTTGTAGAAGTCTTTGATAAGGATTTTCCGTCCACCCTATGGTTCTTCAAG------GACCCTTTCATTCATTATGTTAGATATCAAGGAAAATCCATTCTCGCTTCAAAGAATACGCCCTTTTTGATGAAAAAATGGAAATACTTTCTTATCCATTTATGGCAATGTCATTTTTTTGTTTGGTCTCAACCAGGAAAGATCCATATAAACCAATTATCCGAGCATTCATTTTACTTTTTCGGCTATTTTTCAAATGTGCGGCTAAATCCTTCAGTGGTACGGAGTCAAATGTTGGAAAAGTCATTTATAATGGAAAATCTTATGAAAAAGCTTGATACAATAATTCCAATTATTCCTCTAATTAGATCATTGGCTAAAGCAAAATTTTGTAATGTATTAGGACATCCCATTAGTAAGCCGGTCTGGGCCGATTCATCCGATTTTGATATTATTGACCGATTTTTGCAGATATGCAGAGATCTTTCTCATTATTACAACGGATCCTCAAAAAAAAAGAGTTTGTATC--GAATCAAATATATAGCAGAATCCCATGAACCATCGAGTCTTTGAACGCAAGTTGCGCTCGAAGCTGTTAGGCCGATGGCATGTTTGCCTGGTTGTCACGT-AGT-GTCGTCTTCG---------CCCCCGTCGGGGAAGTTAAGG--CGGACGAAAGCTTCCCGCGAGCGCCTCGTTCCGTTTGGCCGAAAGGGGGCCAAGACGCGACGACG----GCCGTGATCCA-CGGTGCCTGAG---TGAGCTCCCGAGC--TCTCGAGATCTGACATGTGTGCGTCATCTCGCGAGGATCG--CCTGACCATAGGGC--CGTCCACC-TATACACG-----ACCCCAGGTCAGGCGGGG--TTACCTGCTGAGTTTAA
>Acacia_jaquemontii2
AAGTGTTGGATTCAAAGCTGGTGTTAAAGATTATAAATTGACTTATTATACTCCTGACTATGAAACCAAAGATAGTGATATCTTGGCAGCATTCCGAGTAACTCCTCAACCTGGAGTTCCGCCTGAAGAAGCAGGTGCCGCGGTAGCTGCTGAATCTTCTACTGGTACATGGACAACTGTGTGGACCGATGGGCTTACCAGTCTTGATCGTTACAAAGGACGATGCTACCACATCGAGCCCGTTGCTGGAGAAGAAAATCAATATATTGCTTATGTAGCTTATCCCTTAGACCTTTTTGAAGAAGGTTCTGTTACTAACATGTTTACTTCCATTGTGGGTAATGTATTTGGGTTCAAGGCTCTGCGCGCTCTACGTCTGGAGGATTTGCGAATCCCTCCTTCTTATTCTAAAACTTTCCAAGGTCCGCCTCACGGCATCCAAGTTGAGAGAGATAAATTGAACAAGTACGGCCGTCCCCTATTGGGATGTACTATTAAACCAAAATTGGGGTTATCCGCTAAGAATTACGGTAGAGCGGTTTATGAATGTCTTAACCCTTCGATACTGGGTGAAAGATGCCTCCTCCTTTCATTTATTAAGGCTCTTTCTTTATGAGTATTGTAATTGGAATAGTCTTATTACTCCAAAAAAAAGGATTTCTGCTTTTTCAAATTCAAAAAGTAATCCAAGATTTTT------------------------CCTGTTCCTATATAATTTTTATGTATGTGAATACGAATCCATCTTTCTTTTTCTTCGTACCAAATCTTCTTATTTACGATTAACATCTTTTGGAGTCCTTTTTGAGCGAATCTATTTCTATGCAAAAATAGAACATTTTGTAGAAGTCTTTGATAAGGATTTTCCGTCCACCCTATGGTTCTTCAAG------GACCCTTTCATTCATTATGTTAGATATCAAGGAAAATCCATTCTCGCTTCAAAGAATACGCCCTTTTTGATGAAAAAATGGAAATACTTTCTTATCCATTTATGGCAATGTCATTTTTTTGTTTGGTCTCAACCAGGAAAGATCCATATAAACCAATTATCCGAGCATTCATTTTACTTTTTCGGCTATTTTTCAAATGTGCGGCTAAATCCTTCAGTGGTACGGAGTCAAATGTTGGAAAAGTCATTTATAATGGAAAATCTTATGAAAAAGCTTGATACAATAATTCCAATTATTCCTCTAATTAGATCATTGGCTAAAGCAAAATTTTGTAATGTATTAGGACATCCCATTAGTAAGCCGGTCTGGGCCGATTCATCCGATTTTGATATTATTGACCGATTTTTGCAGATATGCAGAGATCTTTCTCATTATTACAACGGATCCTCAAAAAAAAAGAGTTTGTATC--GAATCAAATATATAGCAGAATCCCATGAACCATCGAGTCTTTGAACGCAAGTTGCGCTCGAAGCTGTTAGGCCGATGGCATGTTTGCCTGGTTGTCACGT-AGT-GTCGTCTTCG---------CCCCCGTCGGGGAAGTTAAGG--CGGACGAAAGCTTCCCGCGAGCGCCTCGTTCCGTTTGGCCGAAAGGGGGCCAAGACGCGACGACG----GCCGTGATCCA-CGGTGCCTGAG---TGAGCTCCCGAGC--TCTCGAGATCTGACATGTGTGCGTCATCTCGCGAGGATCG--CCTGACCATAGGGC--CGTCCACC-TATACACG-----ACCCCAGGTCAGGCGGGG--TTACCTGCTGAGTTTAA
>Acacia_modesta
AAGTGTTGGATTCAAAGCTGGTGTTAAAGATTATAAATTGACTTATTATACTCCTGACTATGAAACCAAGGATAGTGATATCTTGGCAGCATTCCGAGTAACTCCTCAACCTGGAGTTCCGCCTGAAGAAGCGGGTGCCGCGGTAGCTGCTGAATCTTCTACTGGTACATGGACAACTGTGTGGACCGATGGGCTTACCAGTCTTGATCGTTACAAAGGACGATGCTACCACATCGAGCCCGTTGCTGGAGAAGAAAGTCAATTTATTGCTTATGTAGCTTATCCCTTAGACCTTTTTGAAGAAGGTTCTGTTACTAACATGTTTACTTCGATTGTGGGTAATGTATTTGGGTTCAAGGCCCTGCGCGCTCTACGTCTGGAAGATTTGCGAATCCCTCCTTCTTATTCTAAAACTTTCCAAGGTCCGCCTCACGGCATCCAAGTTGAGAGAGATAAATTGAACAAGTACGGCCGTCCCCTATTGGGATGTACTATTAAACCTAAATTGGGGTTATCCGCGAAGAATTACGGTAGAGCGGTTTATGAATGTCTCAACCCTTCGATACTGGGTGAAAGATGCCTCCTCCTTTCATTTATTAAGGCTCTTTCTTTATGAGTATTGTAATTGGAATAGTCTTATTACTCCAAAAAAAAGGATTTCTACTTTT------TCAAAAAGTAATCCAAGATTTTT------------------------CCTGTTCCTATATAATTTTTATGTATGTGAATACGAAGCCATCTTTCTTTTTCTCCGTAACAAATCTTCTTATTTACGATTAACATCTTCTGGAGTCTTTTTTGAACGAATCTATTTCTATGCAAAAATAGAACATTTTGTGGAAGTCTTTGATAAGGATTTTCCGTCCACCCTATGGTTCTTCAAG------GACCCTTTCATTCATTATGTTAGATATCAAGGAAAATCCATTCTGGCTTCAAAGAATACGCCCTTTTTGATGAAAAAATGGAAATACTATCTTATCCATTTATGGCAATGTCATTTTTTTGTTTGGTCTCAACCAGGAAAGATCCATATAAACCAATTATCCGAGCATTCATTTTACTTTTTGGGCTATTTTTCAAATGTGCGGGTAAATCCTTCAGTGGTACGGAGTCAAATGTTGGAAAAGTCATTTATAATGGAAAATCTTATGAAAAAGCTTGATCCAATAATTCCAATTATTCCTCTAATTAGATCATTGGCTAAAGCAAAATTTTGTAATCTATTAGGACATCCCATTAGTAAGCCGGTCTGGGCCGATTCATCCGATTTTGATATTATTGACCGATTTTTGCAGATATGCAGAGATCTTTCTCATTATTACAACGGGTCCTCA-----------------------------------GCAGAATCCCATGAACCTTTGAGTCTTTGAACTTAAGTTGCGCCCGAAGCCATATGGCCAAGAGCACGCCTACCTGGGTGTCACGT-ATT-GTCATCACCG---------CCCCACCCCAGG----CACGA--CAGAAGATGGC---------GAGGCGCCTTCAGGCTGGCCGAAAAGGGGGCCCAACGTGATGACC----GCTATGATCCA-TGGTGGCTGAG---CGAACACGTG------CTCGAGATC---TAGACGTGTG-CAGCTCGTTCGAGGAA---AGGGCCTGGCAGTGCCCTCCAAC-CTTACACG-----ACCCCAGGTTAGGCGGGGGGTTACCCGTTTAGTTTAA
>Acacia_modesta2
AAGTGTTGGATTCAAAGCTGGTGTTAAAGATTATAAATTGACTTATTATACTCCTGACTATGAAACCAAGGATAGTGATATCTTGGCAGCATTCCGAGTAACTCCTCAACCTGGAGTTCCGCCTGAAGAAGCGGGTGCCGCGGTAGCTGCTGAATCTTCTACTGGTACATGGACAACTGTGTGGACCGATGGGCTTACCAGTCTTGATCGTTACAAAGGACGATGCTACCACATCGAGCCCGTTGCTGGAGAAGAAAGTCAATTTATTGCTTATGTAGCTTATCCCTTAGACCTTTTTGAAGAAGGTTCTGTTACTAACATGTTTACTTCGATTGTGGGTAATGTATTTGGGTTCAAGGCCCTGCGCGCTCTACGTCTGGAAGATTTGCGAATCCCTCCTTCTTATTCTAAAACTTTCCAAGGTCCGCCTCACGGCATCCAAGTTGAGAGAGATAAATTGAACAAGTACGGCCGTCCCCTATTGGGATGTACTATTAAACCTAAATTGGGGTTATCCGCGAAGAATTACGGTAGAGCGGTTTATGAATGTCTCAACCCTTCGATACTGGGTGAAAGATGCCTCCTCCTTTCATTTATTAAGGCTCTTTCTTTATGAGTATTGTAATTGGAATAGTCTTATTACTCCAAAAAAAAGGATTTCTACTTTT------TCAAAAAGTAATCCAAGATTTTT------------------------CCTGTTCCTATATAATTTTTATGTATGTGAATACGAAGCCATCTTTCTTTTTCTCCGTAACAAATCTTCTTATTTACGATTAACATCTTCTGGAGTCTTTTTTGAACGAATCTATTTCTATGCAAAAATAGAACATTTTGTGGAAGTCTTTGATAAGGATTTTCCGTCCACCCTATGGTTCTTCAAG------GACCCTTTCATTCATTATGTTAGATATCAAGGAAAATCCATTCTGGCTTCAAAGAATACGCCCTTTTTGATGAAAAAATGGAAATACTATCTTATCCATTTATGGCAATGTCATTTTTTTGTTTGGTCTCAACCAGGAAAGATCCATATAAACCAATTATCCGAACATTCATTTTACTTTTTGGGCTATTTTTCAAATGTGCGGCTAAATCCTTCAGTGGTACGGAGTCAAATGTTGGAAAAGTCATTTATAATGGAAAATCTTATGAAAAAGCTTGATCCAATAATTCCAATTATTCCTCTAATTAGATCATTGGCTAAAGCAAAATTTTGTAATCTATTAGGACATCCCATTAGTAAGCCGGTCTGGGCCGATTCATCCGATTTTGATATTATTGACCGATTTTTGCAGATATGCAGAGATCTTTCTCATTATTACAACGGGTCCTCAAAAAAAAAGAGTTTGTATC--GAATCAAATATATAGCAGAATCCCATGAACCTTTGAGTCTTTGAACTTAAGTTGCGCCCGAAGCCATATGGCCAAGAGCACGCCTACCTGGGTGTCACGT-ATT-GTCATCACCG---------CCCCACCCCAGG----CACGA--CAGAAGATGGC---------GAGGCGCCTTCAGGCTGGCCGAAAAGGGGGCCCAACGTGATGACC----GCTATGATCCA-TGGTGGCTGAG---CGAACACGTG------CTCGAGATC---TAGACGTGTG-CAGCTCGTTCGAGGAA---AGGGCCTGGCAGTGCCCTCCAAC-CTTACACG-----ACCCCAGGTTAGGCGGGGGGTTACCCGTTTAGTTTAA
>Acacia_modesta3
AAGTGTTGGATTCAAAGCTGGTGTTAAAGATTATAAATTGACTTATTATACTCCTGACTATGAAACCAAGGATAGCGATATCTTGGCAGCATTCCGAGTAACTCCTCAACCTGGAGTTCCGCCTGAAGAAGCGGGTGCCGCGGTAGCTGCTGAATCTTCTACTGGTACATGGACAACTGTGTGGACCGATGGGCTTACCAGTCTTGATCGTTACAAAGGACGATGCTACCACATCGAGCCCGTTGCTGGAGAAGAAAGTCAATTTATTGCTTATGTAGCTTATCCCTTAGACCTTTTTGAAGAAGGTTCTGTTACTAACATGTTTACTTCGATTGTGGGTAATGTATTTGGGTTCAAGGCCCTGCGCGCTCTACGTCTGGAAGATTTGCGAATCCCTCCTTCTTATTCTAAAACTTTCCAAGGTCCGCCTCACGGCATCCAAGTTGAGAGAGATAAATTGAACAAGTACGGCCGTCCCCTATTGGGATGTACTATTAAACCTAAATTGGGGTTATCCGCGAAGAATTACGGTAGAGCGGTTTATGAATGTCTCAACCCTTCGATACTGGGTGAAAGATGCCTCCTCCTTTCATTTATTAAGGCTCTTTCTTTATGAGTATTGTAATTGGAATAGTCTTATTACTCCAAAAAAAAGGATTTCTACTTTT------TCAAAAAGTAATCCAAGATTTTT------------------------CCTGTTCCTATATAATTTTTATGTATGTGAATACGAAGCCATCTTTCTTTTTCTCCGTAACAAATCTTCTTATTTACGATTAACATCTTCTGGAGTCTTTTTTGAACGAATCTATTTCTATGCAAAAATAGAACATTTTGTGGAAGTCTTTGATAAGGATTTTCCGTCCACCCTATGGTTCTTCAAG------GACCCTTTCATTCATTATGTTAGATATCAAGGAAAATCCATTCTGGCTTCAAAGAATACGCCCTTTTTGATGAAAAAATGGAAATACTATCTTATCCATTTATGGCAATGTCATTTTTTTGTTTGGTCTCAACCAGGAAAGATCCATATAAACCAATTATCCGAACATTCATTTTACTTTTTGGGCTATTTTTCAAATGTGCGGCTAAATCCTTCAGTGGTACGGAGTCAAATGTTGGAAAAGTCATTTATAATGGAAAATCTTATGAAAAAGCTTGATCCAATAATTCCAATTATTCCTCTAATTAGATCATTGGCTAAAGCAAAATTTTGTAATCTATTAGGACATCCCATTAGTAAGCCGGTCTGGGCCGATTCATCCGATTTTGATATTATTGACCGATTTTTGCAGATATGCAGAGATCTTTCTCATTATTACAACGGGTCCTCAAAAAAAAAGAGTTTGTATC--GAATCAAATATATAGCAGAATCCCATGAACCTTTGAGTCTTTGAACTTAAGTTGCGCCCGAAGCCATATGGCCAAGAGCACGCCTACCTGGGTGTCACGT-ATT-GTCATCACCG---------CCCCACCCCAGG----CACGA--CAGAAGATGGC---------GAGGCGCCTTCAGGCTGGCCGAAAAGGGGGCCCAACGTGATGACC----GCTATGATCCA-TGGTGGCTGAG---CGAACACGTG------CTCGAGATC---TAGACGTGTG-CAGCTCGTTCGAGGAA---AGGGCCTGGCAGTGCCCTCCAAC-CTTACACG-----ACCCCAGGTTAGGCGGGGGGTTACCCGTTTAGTTTAA
>Acacia_nilotica
AAGTGTTGGATTCAAAGCTGGTGTTAAAGATTATAAATTGACTTATTATACTCCTGACTATGAAACCAAAGATAGTGATATCTTGGCAGCATTCCGAGTAACTCCTCAACCTGGAGTTCCGCCTGAAGAAGCAGGTGCCGCGGTAGCTGCTGAATCTTCTACTGGTACATGGACAACTGTGTGGACCGATGGGCTTACCAGTCTTGATCGTTACAAAGGACGATGCTACCACATCGAGCCCGTTGCTGGAGAAGAAAATCAATATATTGCTTATGTAGCTTATCCCTTAGACCTTTTTGAAGAAGGTTCTGTTACTAACATGTTTACTTCCATTGTGGGTAATGTATTTGGGTTCAAGGCTCTGCGCGCTCTACGTCTGGAGGATTTGCGAATCCCTCCTTCTTATTCTAAAACTTTCCAAGGTCCGCCTCACGGCATCCAAGTTGAGAGAGATAAATTGAACAAGTACGGCCGTCCCCTATTGGGATGTACTATTAAACCAAAATTGGGGTTATCCGCTAAGAATTACGGTAGAGCGGTTTATGAATGTCTT----------------------------------------TTATTAAGGCTCTTTCTTTATGAGTATTGTAATTGGAATAGTCTTATTACTCCAAAAAAAAGGATTTCTACTTTTTCAAATTCAAAAAGTAATCCAAGATTTTTTTCAAAAAGTAATCCAAGATTTTTCCTGTTCCTATATAATTTTTATGTATGTGAATACGAATCCATCTTTCTTTTTCTCCGTACCAAATCTTCTTATTTACGATTAACATCTTTTGGACTCCTTTTTGAGCGAATCTATTTCTATGCAAAAATAGAACATTTTGTAGAAGTCTTTGATAAGGATTTTCCGTCCACCCTATGGTTCTTCAAG------GACCCTTTCATTCATTATGTTAGATATCAAGGAAAATCCATTCTGGCTTCAAAGAATACGCCCTTTTTGATGAAAAAATGGAAATACTTTCTTATCCATTTATGGCAATGTCATTTTTTTGTTTGGTCTCAACCAGGAAAGATCCATATAAACCAATTATCCGAGCATTCATTTTACTTTTTCGGCTATTTTTCAAATGTGCGGCTAAATCCTTCAGTGGTACGGAGTCAAATGTTGGAAAAGTCATTTATAATGGAAAATCTTATGAAAAAGCTTGATACAATAATTCCAATTATTCCTCTAATTAGATCATTGGCTAAAGCAAAATTTTGTAATGTATTAGGACATCCCATTAGTAAGCCGGTCTGGGCCGATTCATCCGATTTTGATATTATTGACCGATTTTTGCAGATATGCAGAGATCTTTCTCATTATTACAACGGATCCTCAAAAAAAAAGAGTTTGTATGCAGAATCCCGCGAAC-----------------CATCGAGTCTTTGTACACTAGTGACGCCCGAAGCCGCTAGGCCGAGGGCACGGCTACCTGGGTGTCACGC-AGT-GTCGCCTACG---------CCCTCGTCGAGGACGTCAAGG--CAGATGATGGCCTCCCGCGAGCGTCACCTCCCAGCTGGCTGAAATAGGGGTCCAACGCAACG---------------------------------------------------------------------------------------------------------------------------------------------------------------------
>Acacia_nilotica1
AAGTGTTGGATTCAAAGCTGGTGTTAAAGATTATAAATTGACTTATTATACTCCTGACTATGAAACCAAAGATAGTGATATCTTGGCAGCATTCCGAGTAACTCCTCAACCTGGAGTTCCGCCTGAAGAAGCAGGTGCCGCGGTAGCTGCTGAATCTTCTACTGGTACATGGACAACTGTGTGGACCGATGGGCTTACCAGTCTTGATCGTTACAAAGGACGATGCTACCACATCGAGCCCGTTGCTGGAGAAGAAAATCAATATATTGCTTATGTAGCTTATCCCTTAGACCTTTTTGAAGAAGGTTCTGTTACTAACATGTTTACTTCCATTGTGGGTAATGTATTTGGGTTCAAGGCTCTGCGCGCTCTACGTCTGGAGGATTTGCGAATCCCTCCTTCTTATTCTAAAACTTTCCAAGGTCCGCCTCACGGCATCCAAGTTGAGAGAGATAAATTGAACAAGTACGGCCGTCCCCTATTGGGATGTACTATTAAACCAAAATTGGGGTTATCCGCTAAGAATTACGGTAGAGCGGTTTATGAATGTCTTA--------------------------------------------------------------GTATTGTAATTGGAATAGTCTTATTACTCCAAAAAAAAGGATTTCTACTTTTTCAAATTCAAAAAGTAATCCAAGATTTTTTTCAAAAAGTAATCCAAGATTTTTCCTGTTCCTATATAATTTTTATGTATGTGAATACGAATCCATCTTTCTTTTTCTCCGTACAAAATCTTCTTATTTACGATTAACATCTTTTGGACTCCTTTTTGAGCGAATCTATTTCTATGCAAAAATAGAACATTTTGTAGAAGTCTTTGATAAGGATTTTCCGTCCACCCTATGGTTCTTCAAG------GACCCTTTCATTCATTATGTTAGATATCAAGGAAAATCCATTCTGGCTTCAAAGAATACGCCCTTTTTGATGAAAAAATGGAAATACTTTCTTATCCATTTATGGCAATGTCATTTTTTTGTTTGGTCTCAACCAGGAAAGATCCATATAAACCAATTATCCGAGCATTCATTTTACTTTTTCGGCTATTTTTCAAATGTGCGGCTAAATCCTTCAGTGGTACGGAGTCAAATGTTGGAAAAGTCATTTATAATGGAAAATCTTATGAAAAAGCTTGATACAATAATTCCAATTATTCCTCTAATTAGATCATTGGCTAAAGCAAAATTTTGTAATGTATTAGGACATCCCATTAGTAAGCCGGTCTGGGCCGATTCATCCGATTTTGATATTATTGACCGATTTTTGCAGATATGCAGAGATCTTTCTCATTATTACAACGGATCCTCAAAAAAAAAGAGTTTGTATC--GAATCAAATAT------------------------------------------------------------------GCACGCCTGCCTGGGTGTCACGC-AGTCGTCGCCTCCG---------CCCCCGTCGAGGACGTCAAGG--CGGATGATGGCCTCCCGCGAGCGTCACCTCCCGGCTGGCTGAAATAGGGGCCCTACGCGACGGCG----GCCGCGATCCA-CGGTGGCTGAG---TGAGACCCCGGGCGCTCTCGAGACCGGCTGCGCGCGTGCCTACCAGTGCGCGCCG--CAATGTGAGGAGGCGCCACCCGCTGCGTCCAGGCCTCTACCTCAGCGGAGGAGGGG--CCACCCGCTGAGTTTAA
>Acacia_nilotica2
AAGTGTTGGATTCAAAGCTGGTGTTAAAGATTATAAATTGACTTATTATACTCCTGACTATGAAACCAAAGATAGTGATATCTTGGCAGCATTCCGAGTAACTCCTCAACCTGGAGTTCCGCCTGAAGAAGCAGGTGCCGCGGTAGCTGCTGAATCTTCTACTGGTACATGGACAACTGTGTGGACCGATGGGCTTACCAGTCTTGATCGTTACAAAGGACGATGCTACCACATCGAGCCCGTTGCTGGAGAAGAAAATCAATATATTGCTTATGTAGCTTATCCCTTAGACCTTTTTGAAGAAGGTTCTGTTACTAACATGTTTACTTCCATTGTGGGTAATGTATTTGGGTTCAAGGCTCTGCGCGCTCTACGTCTGGAGGATTTGCGAATCCCTCCTTCTTATTCTAAAACTTTCCAAGGTCCGCCTCACGGCATCCAAGTTGAGAGAGATAAATTGAACAAGTACGGCCGTCCCCTATTGGGATGTACTATTAAACCAAAATTGGGGTTATCCGCTAAGAATTACGGTAGAGCGGTTTATGAATGTCTTAACCCTTCGATACTGGGTGAAAGATGCCTCCTCCTTTCATTTATTAAGGCTCTTTCTTTATGAGTATTGTAATTGGAATAGTCTTATTACTCCAAAAAAAAGGATTTCTACTTTTTCAAATTCAAAAAGTAATCCAAGATTTTTTTCAAAAAGTAATCCAAGATTTTTCCTGTTCCTATATAATTTTTATGTATGTGAATACGAATCCATCTTTCTTTTTCTCCGTACAAAATCTTCTTATTTACGATTAACATCTTTTGGACTCCTTTTTGAGCGAATCTATTTCTATGCAAAAATAGAACATTTTGTAGAAGTCTTTGATAAGGATTTTCCGTCCACCCTATGGTTCTTCAAG------GACCCTTTCATTCATTATGTTAGATATCAAGGAAAATCCATTCTGGCTTCAAAGAATACGCCCTTTTTGATGAAAAAATGGAAATACTTTCTTATCCATTTATGGCAATGTCATTTTTTTGTTTGGTCTCAACCAGGAAAGATCCATATAAACCAATTATCCGAGCATTCATTTTACTTTTTCGGCTATTTTTCAAATGTGCGGCTAAATCCTTCAGTGGTACGGAGTCAAATGTTGGAAAAGTCATTTATAATGGAAAATCTTATGAAAAAGCTTGATACAATAATTCCAATTATTCCTCTAATTAGATCATTGGCTAAAGCAAAATTTTGTAATGTATTAGGACATCCCATTAGTAAGCCGGTCTGGGCCGATTCATCCGATTTTGATATTATTGACCGATTTTTGCAGATATGCAGAGATCTTTCTCATTATTACAACGGATCCTCAAAAAAAAAGAGTTTGTATC--GAATCAAATATATA---------------------------------------------------------------GCACGCCTGCCTGGGTGTCACGC-AGTCGTCGCCTCCG---------CCCCCGTCGAGGACGTCAAGG--CGGATGATGGCCTCCCGCGAGCGTCACCTCCCGGCTGGCTGAAATAGGGGCCCTACGCGACGGCG----GCCGCGATCCA-CGGTGGCTGAG---TGAGACCCCGGGCGCTCTCGAGACCGGCTGCGCGCGTGCCTACCAGTGCGCGCCG--CAATGTGAGGAGGCGCCACCCGCTGCGTCCAGGCCTCTACCTCAGCGGAGGAGGGG--CCACCCGCTGAGTTTAA
>Indigofera_heteantha1
AAGTGTTGGGTTCAAAGCTGGTGTTAAAGATTATAAATTGACTTATTATACTCCTGAGTATGAAACCAAAGATACTGATATCTTGGCAGCATTCCGAGTAACTCCTCAACCTGGAGTTCCTCCTGAAGAAGCAGGTGCCGCGGTAGCTGCTGAATCTTCTACTGGTACATGGACAACTGTGTGGACCGATGGGCTTACCAGTCTTGATCGTTACAAAGGACGATGCTACCACATCGAGCCCGTTGCTGGAGAAGAAAATCAATTTATTGCTTATGTAGCTTATCCCTTAGACCTTTTTGAAGAAGGGTCTGTTACTAACATGTTTACTTCCATTGTAGGTAATGTATTTGGGTTCAAGGCCCTGCGCGCTCTACGTCTGGAGGATTTGCGAATCCCTACTTCTTATATTAAAACTTTCCAAGGTCCGCCTCATGGTATCCAAGTTGAGAGAGATAAATTGAACAAGTATGGCCGTCCCCTATTGGGATGTACTATTAAACCTAAATTGGGATTATCCGCTAAGAATTACGGTAGAGCGGTTTATGAATGTCTAAACCCTTCGATACTGGGTGAAAGATCCCCCTTTCTTTCATTTATTAAGGTTGTTTATTTATTACTATTGTAATTGGAATAGTCTTATTACTCCAAAAAAATCGATTTCTACTTTT------TCAAAAAGGAATACAAGATTTTT------------------------CTTGTTCCTATATAATTTTTATGTATATGAATACGAATCTATCTTCCTTTTTCTACATAACAAATCCTCTAATTTACGATTCAAATCTTTTAGCGTTCTTTTTGAGCGAATCTTTTTCTATGCAAAAATAGAACATCTTGTGGAAGTCTTTGCTAAGGATTTTTCGTCGACCTTATCATTCTTCAAGTTCAAGGATCCCTTCATTCATTATGTTCGATATCAAGGAAAATCGATTCTGGCTTCAAAGAATGCACCTCTTTTGATGAATAAATGGAAATACTATTTTTTCCATTTATGGCAATGTCATTTTTATGTTTGGTCTCAACCAGGAACGATCCATATAAACCAATTATCCGAACATTCATTTCACTATTTGGGCTATTTTTCAAATGTGCGGCTAAATCTTTCAGTAGTACGGAGTCAAATGCTACAAAATTCATTTCTAATCGAAATTGTTATGAAAAAGTTTGATACAATAGTTCCAATTATTCCTCTAATTAGATCATTGGCTAAAGCGAAATTTTGTAATGTATTAGGGCATCCCATTAGTAAGCCGGTCTGGGCCGATTCATCCGATTTTGATATTATTGATCGATTTTTGCGGATATGCAGAAATTTTTCTCATTATTACAATGGATCCTCAAAAAAAAAAAGTTTGTATC--GAATAAAATATATAGCAGAATCCCGTGAACCATCGAGTCTTTGAACGCAAGTTGCGCCTGAAGCCATTAGGTTGAGGGCACGCCTGCCTGGGTGTCACAC-ATC-GTTGCTCCAATGCCAATGTCTCCTTTTGGGGTAGTTGGGGAGTGTATGTTGGCTTCCCATGAGCTTCGTCTCATGGTTGGTTGAAAATCAAGTCTGTGGTGGGAGTGC---ACCGCGATTATCTGGTGGTTGAG---TAAAA----G------CTCGAAACCAATCGTGTGTGGCTCTTGCAAGGTTTCAGA--CTTTGCGACCCATATGCATCCTTGATGCTCATAACGAGACCTCAGGTCAGGCGGGG--CTACCCGCTGAGTTTAA
>Indigofera_heteantha2
AAGTGTTGGGTTCAAAGCTGGTGTTAAAGATTATAAATTGACTTATTATACTCCTGAGTATGAAACCAAAGATACTGATATCTTGGCAGCATTCCGAGTAACTCCTCAACCTGGAGTTCCTCCTGAAGAAGCAGGTGCCGCGGTAGCTGCTGAATCTTCTACTGGTACATGGACAACTGTGTGGACCGATGGGCTTACCAGTCTTGATCGTTACAAAGGACGATGCTACCACATCGAGCCCGTTGCTGGAGAAGAAAATCAATTTATTGCTTATGTAGCTTATCCCTTAGACCTTTTTGAAGAAGGGTCTGTTACTAACATGTTTACTTCCATTGTAGGTAATGTATTTGGGTTCAAGGCCCTGCGCGCTCTACGTCTGGAGGATTTGCGAATCCCTACTTCTTATATTAAAACTTTCCAAGGTCCGCCTCATGGTATCCAAGTTGAGAGAGATAAATTGAACAAGTATGGCCGTCCCCTATTGGGATGTACTATTAAACCTAAATTGGGATTATCCGCTAAGAATTACGGTAGAGCGGTTTATGAATGTCTAAACCCTTCGATACTGGGTGAAAGATCCCCCTTTCTTTCATTTATTAAGGTTGTTTATTTATTACTATTGTAATTGGAATAGTCTTATTACTCCAAAAAAATCGATTTCTACTTTT------TCAAAAAGGAATACAAGATTTTT------------------------CTTGTTCCTATATAATTTTTATGTATATGAATACGAATCTATCTTCCTTTTTCTACATAACAAATCCTCTAATTTACGATTCAAATCTTTTAGCGTTCTTTTTGAGCGAATCTTTTTCTATGCAAAAATAGAACATCTTGTGGAAGTCTTTGCTAAGGATTTTTCGTCGACCTTATCATTCTTCAAGTTCAAGGATCCCTTCATTCATTATGTTCGATATCAAGGAAAATCGATTCTGGCTTCAAAGAATGCACCTCTTTTGATGAATAAATGGAAATACTATTTTTTCCATTTATGGCAATGTCATTTTTATGTTTGGTCTCAACCAGGAACGATCCATATAAACCAATTATCCGAACATTCATTTCACTATTTGGGCTATTTTTCAAATGTGCGGCTAAATCTTTCAGTAGTACGGAGTCAAATGCTACAAAATTCATTTCTAATCGAAATTGTTATGAAAAAGTTTGATACAATAGTTCCAATTATTCCTCTAATTAGATCATTGGCTAAAGCGAAATTTTGTAATGTATTAGGGCATCCCATTAGTAAGCCGGTCTGGGCCGATTCATCCGATTTTGATATTATTGATCGATTTTTGCGGATATGCAGAAATTTTTCTCATTATTACAATGGATCCTCAAAAAAAAAAAGTTTGTATC--GAATAAAATATATAGCAGAATCCCGTGAACCATCGAGTCTTTGAACGCAAGTTGCGCCTGAAGCCATTAGGTTGAGGGCACGCCTGCCTGGGTGTCACAC-ATC-GTTGCTCCAATGCCAATGTCTCCTTTTGGGGTAGTTGGGGAGTGTATGTTGGCTTCCCATGAGCTTCGTCTCATGGTTGGTTGAAAATCAAGTCTGTGGTGGGAGTGC---ACCGCGATTATCTGGTGGTTGAG---TAAAA----G------CTCGAAACCAATCGTGTGTGGCTCTTGCAAGGTTTCAGA--CTTTGCGACCCATATGCATCCTTGATGCTCATAACGAGACCTCAGGTCAGGCGGGG--CTACCCGCTGAGTTTAA
>Indigofera_heteantha3
AAGTGTTGGGTTCAAAGCTGGTGTTAAAGATTATAAATTGACTTATTATACTCCTGAGTATGAAACCAAAGATACTGATATCTTGGCAGCATTCCGAGTAACTCCTCAACCTGGAGTTCCTCCTGAAGAAGCAGGTGCCGCGGTAGCTGCTGAATCTTCTACTGGTACATGGACAACTGTGTGGACCGATGGGCTTACCAGTCTTGATCGTTACAAAGGACGATGCTACCACATCGAGCCCGTTGCTGGAGAAGAAAATCAATTTATTGCTTATGTAGCTTATCCCTTAGACCTTTTTGAAGAAGGGTCTGTTACTAACATGTTTACTTCCATTGTAGGTAATGTATTTGGGTTCAAGGCCCTGCGCGCTCTACGTCTGGAGGATTTGCGAATCCCTACTTCTTATATTAAAACTTTCCAAGGTCCGCCTCATGGTATCCAAGTTGAGAGAGATAAATTGAACAAGTATGGCCGTCCCCTATTGGGATGTACTATTAAACCTAAATTGGGATTATCCGCTAAGAATTACGGTAGAGCGGTTTATGAATGTCTAAACCCTTCGATACTGGGTGAAAGATCCCCCTTTCTTTCATTTATTAAGGTTGTTTATTTATTACTATTGTAATTGGAATAGTCTTATTACTCCAAAAAAATCGATTTCTACTTTT------TCAAAAAGGAATACAAGATTTTT------------------------CTTGTTCCTATATAATTTTTATGTATATGAATACGAATCTATCTTCCTTTTTCTACATAACAAATCCTCTAATTTACGATTCAAATCTTTTAGCGTTCTTTTTGAGCGAATCTTTTTCTATGCAAAAATAGAACATCTTGTGGAAGTCTTTGCTAAGGATTTTTCGTCGACCTTATCATTCTTCAAGTTCAAGGATCCCTTCATTCATTATGTTCGATATCAAGGAAAATCGATTCTGGCTTCAAAGAATGCACCTCTTTTGATGAATAAATGGAAATACTATTTTTTCCATTTATGGCAATGTCATTTTTATGTTTGGTCTCAACCAGGAACGATCCATATAAACCAATTATCCGAACATTCATTTCACTATTTGGGCTATTTTTCAAATGTGCGGCTAAATCTTTCAGTAGTACGGAGTCAAATGCTACAAAATTCATTTCTAATCGAAATTGTTATGAAAAAGTTTGATACAATAGTTCCAATTATTCCTCTAATTAGATCATTGGCTAAAGCGAAATTTTGTAATGTATTAGGGCATCCCATTAGTAAGCCGGTCTGGGCCGATTCATCCGATTTTGATATTATTGATCGATTTTTGCGGATATGCAGAAATTTTTCTCATTATTACAATGGATCCTCAAAAAAAAAAAGTTTGTATC--GAATAAAATATATAGCAGAATCCCGTGAACCATCGAGTCTTTGAACGCAAGTTGCGCCTGAAGCCATTAGGTTGAGGGCACGCCTGCCTGGGTGTCACAC-ATC-GTTGCTCCAATGCCAATGTCTCCTTTTGGGGTAGTTGGGGAGTGTATGTTGGCTTCCCATGAGCTTCGTCTCATGGTTGGTTGAAAATCAAGTCTGTGGTGGGAGTGC---ACCGCGATTATCTGGTGGTTGAG---TAAAA----G------CTCGAAACCAATCGTGTGTGGCTCTTGCAAGGTTTCAGA--CTTTGCGACCCATATGCATCCTTGATGCTCATAACGAGACCTCAGGTCAGGCGGGG--CTACCCGCTGAGTTTAA
>Indigofera_hochstetteri1
AAGTGTTGGGTTCAAAGCTGGTGTTAAAGATTATAAATTGACTTATTATACTCCTGAGTATGAAACCAAAGATACTGATATCTTGGCAGCATTCCGAGTAACTCCTCAACCTGGAGTTCCTCCTGAAGAAGCAGGTGCCGCGGTAGCTGCTGAATCTTCTACTGGTACATGGACAACTGTGTGGACCGATGGGCTTACCAGTCTTGATCGTTACAAAGGACGATGCTACCACATCGAGCCCGTTGCTGGAGAAGAAAATCAATATATTGCTTATGTAGCTTATCCCTTAGACCTTTTTGAAGAAGGGTCTGTTACTAACATGTTTACTTCCATTGTAGGTAATGTATTTGGTTTCAAGGCCCTTCGCGCCCTACGTCTGGAGGATTTGCGAATCCCTATATCTTATATTAAAACTTTCCAAGGTCCGCCTCATGGTATCCAAGTTGAGAGAGATAAATTGAACAAGTATGGTCGTCCCCTATTGGGATGTACTATTAAACCTAAATTGGGATTATCCGCTAAGAATTACGGTAGAGCGGTTTATGAATGTCTAAACCCTTCGATACTGGGTGAAAGATGCTCCTTCTTTCCATTTATTAAGGTTGTTTATTTATTACTATTGTAATTGGAATAGTCTTATTACTCCAAAAAAATCGATTTCTACTTTT------TCAAAAAGGAATACAAGATTTTT------------------------CTTGTTCCTATATAATTTTTATGTATATGAATACGAATCTATTTTCCTTTTTCTACATAACAAATCCTCGAATTTACGATTCAAATCTTTTAGCGTTCTTTTTGAGCGAATCTTTTTCTATTCAAAAATAGAACATCTTGTGGAAGTCTTTGCTAAGGATTTTTCGTCGACTTTATCATTCTTCAAGTTCAAAGATCCCTTCATTCATTATGTTCGATATCAAGGAAAATCTATTCTGGCTTCAAAGAGTGCACCTCTTTTGATGAATAAATGGAAATACTATTTTATCCATTTATGGCAATGTCATTTTTATGTTTGGTCTCAACCAGGAACGATCCATATAAACCAATTATCCGAACATTCATTTCACTATTTGGGCTATTTTTCAAATGTGCAGCTAAATCTTTCAGTAGTACGGAGTCAAATGCTACAAAATTCATTTCTAATCGAAATCGTTATGAAAAAGTTTGATACAATAGTTCCTATTATTCCTCTAATTAGATCATTGGCTAAAGCGAAATTTTGTAATGTATTAGGGCATCCCATTAGTAAGCCGGTCTGGGCCGATTCATCCGATTTTGATATTATTGATCGATTTTTGCGGATATGCAGAAATTTTTCTCATTATTACAATGGATCCTCAAAAAAAAAGAGTTTGTATC--GA------------GCAGAATCCCGTGAACCATCGAGTCTTTGAACGCAAGTTGCGCCCGAAGCCATTAGGTTGAGGGCACGCCTGCCTGGGTGTCACAC-ATC-GTTGCTCCAATCACAATGTCTCCTTATGGATTCATCGAGGAGCGAATGTTGGCCTCCCATGAGCATAGTCTCATGGTTGGCTGAAAATCAAGTCTGTGGTGG-AGTGC---ACCGCGATTGT-TGGTGGTTGAG---TAAA-----G------CTCGAGACCCATCGTCCGTGACTCTTTCCAGGATTAAGA--CTTTGTGACCCATATGCATCTTTGATGCTCATGACGAGACCTCAGGTCAGGCGGGG--CTACCCGCTGAGTTTAA
>Indigofera_hochstetteri2
AAGTGTTGGGTTCAAAGCTGGTGTTAAAGATTATAAATTGACTTATTATACTCCTGAGTATGAAACCAAAGATACTGATATCTTGGCAGCATTCCGAGTAACTCCTCAACCTGGAGTTCCTCCTGAAGAAGCAGGTGCCGCGGTAGCTGCTGAATCTTCTACTGGTACATGGACAACTGTGTGGACCGATGGGCTTACCAGTCTTGATCGTTACAAAGGACGATGCTACCACATCGAGCCCGTTGCTGGAGAAGAAAATCAATATATTGCTTATGTAGCTTATCCCTTAGACCTTTTTGAAGAAGGGTCTGTTACTAACATGTTTACTTCCATTGTAGGTAATGTATTTGGTTTCAAGGCCCTTCGCGCCCTACGTCTGGAGGATTTGCGAATCCCTATATCTTATATTAAAACTTTCCAAGGTCCGCCTCATGGTATCCAAGTTGAGAGAGATAAATTGAACAAGTATGGTCGTCCCCTATTGGGATGTACTATTAAACCTAAATTGGGATTATCCGCTAAGAATTACGGTAGAGCGGTTTATGAATGTCTAAACCCTTCGATACTGGGTGAAAGATGCTCCTTCTTTCCATTTATTAAGGTTGTTTATTTATTACTATTGTAATTGGAATAGTCTTATTACTCCAAAAAAATCGATTTCTACTTTT------TCAAAAAGGAATACAAGATTTTT------------------------CTTGTTCCTATATAATTTTTATGTATATGAATACGAATCTATTTTCCTTTTTCTACATAACAAATCCTCGAATTTACGATTCAAATCTTTTAGCGTTCTTTTTGAGCGAATCTTTTTCTATTCAAAAATAGAACATCTTGTGGAAGTCTTTGCTAAGGATTTTTCGTCGACTTTATCATTCTTCAAGTTCAAAGATCCCTTCATTCATTATGTTCGATATCAAGGAAAATCTATTCTGGCTTCAAAGAGTGCACCTCTTTTGATGAATAAATGGAAATACTATTTTATCCATTTATGGCAATGTCATTTTTATGTTTGGTCTCAACCAGGAACGATCCATATAAACCAATTATCCGAACATTCATTTCACTATTTGGGCTATTTTTCAAATGTGCAGCTAAATCTTTCAGTAGTACGGAGTCAAATGCTACAAAATTCATTTCTAATCGAAATCGTTATGAAAAAGTTTGATACAATAGTTCCTATTATTCCTCTAATTAGATCATTGGCTAAAGCGAAATTTTGTAATGTATTAGGGCATCCCATTAGTAAGCCGGTCTGGGCCGATTCATCCGATTTTGATATTATTGATCGATTTTTGCGGATATGCAGAAATTTTTCTCATTATTACAATGGATCCTCAAAAAAAAAGAGTTTGTATC--GA------------GCAGAATCCCGTGAACCATCGAGTCTTTGAACGCAAGTTGCGCCCGAAGCCATTAGGTTGAGGGCACGCCTGCCTGGGTGTCACAC-ATC-GTTGCTCCAATCACAATGTCTCCTTATGGATTCATCGAGGAGCGAATGTTGGCCTCCCATGAGCATAGTCTCATGGTTGGCTGAAAATCAAGTCTGTGGTGG-AGTGC---ACCGCGATTGT-TGGTGGTTGAG---TAAA-----G------CTCGAGACCCATCGTCCGTGACTCTTTCCAGGATTAAGA--CTTTGTGACCCATATGCATCTTTGATGCTCATGACGAGACCTCAGGTCAGGCGGGG--CTACCCGCTGAGTTTAA
>Indigofera_hochstetteri3
AAGTGTTGGGTTCAAAGCTGGTGTTAAAGATTATAAATTGACTTATTATACTCCTGAGTATGAAACCAAAGATACTGATATCTTGGCAGCATTCCGAGTAACTCCTCAACCTGGAGTTCCTCCTGAAGAAGCAGGTGCCGCGGTAGCTGCTGAATCTTCTACTGGTACATGGACAACTGTGTGGACCGATGGGCTTACCAGTCTTGATCGTTACAAAGGACGATGCTACCACATCGAGCCCGTTGCTGGAGAAGAAAATCAATATATTGCTTATGTAGCTTATCCCTTAGACCTTTTTGAAGAAGGGTCTGTTACTAACATGTTTACTTCCATTGTAGGTAATGTATTTGGTTTCAAGGCCCTTCGCGCCCTACGTCTGGAGGATTTGCGAATCCCTATATCTTATATTAAAACTTTCCAAGGTCCGCCTCATGGTATCCAAGTTGAGAGAGATAAATTGAACAAGTATGGTCGTCCCCTATTGGGATGTACTATTAAACCTAAATTGGGATTATCCGCTAAGAATTACGGTAGAGCGGTTTATGAATGTCTAAACCCTTCGATACTGGGTGAAAGATGCTCCTTCTTTCCATTTATTAAGGTTGTTTATTTATTACTATTGTAATTGGAATAGTCTTATTACTCCAAAAAAATCGATTTCTACTTTT------TCAAAAAGGAATACAAGATTTTT------------------------CTTGTTCCTATATAATTTTTATGTATATGAATACGAATCTATTTTCCTTTTTCTACATAACAAATCCTCGAATTTACGATTCAAATCTTTTAGCGTTCTTTTTGAGCGAATCTTTTTCTATTCAAAAATAGAACATCTTGTGGAAGTCTTTGCTAAGGATTTTTCGTCGACTTTATCATTCTTCAAGTTCAAAGATCCCTTCATTCATTATGTTCGATATCAAGGAAAATCTATTCTGGCTTCAAAGAGTGCACCTCTTTTGATGAATAAATGGAAATACTATTTTATCCATTTATGGCAATGTCATTTTTATGTTTGGTCTCAACCAGGAACGATCCATATAAACCAATTATCCGAACATTCATTTCACTATTTGGGCTATTTTTCAAATGTGCAGCTAAATCTTTCAGTAGTACGGAGTCAAATGCTACAAAATTCATTTCTAATCGAAATCGTTATGAAAAAGTTTGATACAATAGTTCCTATTATTCCTCTAATTAGATCATTGGCTAAAGCGAAATTTTGTAATGTATTAGGGCATCCCATTAGTAAGCCGGTCTGGGCCGATTCATCCGATTTTGATATTATTGATCGATTTTTGCGGATATGCAGAAATTTTTCTCATTATTACAATGGATCCTCAAAAAAAAAGAGTTTGTATC--GA------------GCAGAATCCCGTGAACCATCGAGTCTTTGAACGCAAGTTGCGCCCGAAGCCATTAGGTTGAGGGCACGCCTGCCTGGGTGTCACAC-ATC-GTTGCTCCAATCACAATGTCTCCTTATGGATTCATCGAGGAGCGAATGTTGGCCTCCCATGAGCATAGTCTCATGGTTGGCTGAAAATCAAGTCTGTGGTGG-AGTGC---ACCGCGATTGT-TGGTGGTTGAG---TAAA-----G------CTCGAGACCCATCGTCCGTGACTCTTTCCAGGATTAAGA--CTTTGTGACCCATATGCATCTTTGATGCTCATGACGAGACCTCAGGTCAGGCGGGG--CTACCCGCTGAGTTTAA
>Cenchrus_ciliaris
-AGTGTTGGATTTAAAGCTGGTGTTAAGGATTATAAATTGACTTACTACACCCCGGAGTACGAAACCAAGGATACTGATATCTTGGCAGCATTCCGAGTAACTCCTCAGCCCGGGGTTCCGCCTGAAGAAGCAGGGGCTGCAGTAGCTGCGGAATCTTCTACTGGTACATGGACAACCGTTTGGACTGATGGACTTACCAGTCTTGATCGTTACAAAGGACGATGCTATCACATTGAGCCCGTTCCTGGGGAGGCGGATCAATATATCTGTTATATAGCTTATCCATTAGACCTATTTGAAGAGGGTTCTGTTACTAACATGTTTACTTCCATTGTGGGTAACGTGTTTGGTTTCAAAGCCCTACGCGCTCTACGTTTGGAGGATCTACGAATTCCCCCTAGTTATTCAAAAACTTTCCAAGGTCCGCCTCACGGTATCCAAGTTGAAAGGGATAAGTTGAACAAGTATGGTCGTCCTTTATTGGGATGTACTATTAAACCAAAATTGGGATTATCCGCAAAAAATTACGGTAGAGCGTGTTATGAGTGTCTAACTCCTTGAATACCGGATTCAAGATGTTCCATCTTTGCATTTATTGCGATTCTTTCTCAACTATTATTCGAATTGGAATAGTCTTATTACTTCAATGAAATCGATTTTTCTTTTG------AAAAAAGAAAATAAAAGACTATT------------------------TCGATTCCTATATAACTCTTATGTATCAGAATATGAATTTTTCTTGTTGTTTCTTCGTAAACAATCTTCTTGCTTACGATTAACATCTTCTGGAACCTTTCTGGAACGAATCCACTTTTCTGGAAAGATGGAACATTTTGGGGTAATGTACCCAGAGTTTTTTCGGAAAACCATATGGTTCTTTATG------GATCCTCTTATGCATTATGTTCGATATCAAGGAAAGGCAGTTCTTGCATCAAAAGGAACTCTTCTTTTGAAGAAGAAATGGAAATCTTACCTTGTCAATTTCTCGCAATATTTTATCTCTTTTTGGACTCAACCACAAAGGATCCGCCTAAACCAATTAACAAACTCTTGCTTCGATTTCCTGGGGTACCTTTCAAGTGTACCAATAAATACTTTGTTAGTAAGGAATCAAATGCTGGAGAATTCTTTTCTAATAGATACTCGAATGAAAAAATTCGATACCACAGTCCCTGCTACTCCCCTCGTTGGATCCTTATCAAAAGCTCAATTTTGTACTGGATCAGGGCATCCTATTAGTAAACCCGTTTGGACAGATTTATCAGATTGGGATATTCTTGATCGTTTTGGTCAGATATGTAGAAATCTTTTTCATTATCATAGTGGATGCAGAA----------------------------------------TCCCGCGAACCATCGAGTTTTTGAACGCAAGTTGCGCCCGAGGCCTTCTGGCTGAGGGCACGTCTGCCTGGGCGTCACGCCAAAAGACACTCCCAA--------CCC---ATCCATGGGGGAAGGACGTGGTGTTTGGCTCCCCGTGCTGTATGGT-GCGGTGGGCCGAAGTTTGGGCTGCCGGCATAGCTTGTCGGGCACCGCACG-TGGTGGGCGACATCT-TAGTTGTTCTCGGTGTAGTGTCTCGGCACGCAGTTGGCTCGTTGGCCCTAACGACCCATACGTGACCGAAGTGCTCTGT-CACTCGGACCGCGACCCCAGGTCAGGCGGGA--CTACCCGCTGAGTTTAA
>Cenchrus_ciliaris1
-AGTGTTGGATTTAAAGCTGGTGTTAAGGATTATAAATTGACTTACTACACCCCGGAGTACGAAACCAAGGATACTGATATCTTGGCAGCATTCCGAGTAACTCCTCAGCCCGGGGTTCCGCCTGAAGAAGCAGGGGCTGCAGTAGCTGCGGAATCTTCTACTGGTACATGGACAACCGTTTGGACTGATGGACTTACCAGTCTTGATCGTTACAAAGGACGATGCTATCACATTGAGCCCGTTCCTGGGGAGGCGGATCAATATATCTGTTATATAGCTTATCCATTAGACCTATTTGAAGAGGGTTCTGTTACTAACATGTTTACTTCCATTGTGGGTAACGTGTTTGGTTTCAAAGCCCTACGCGCTCTACGTTTGGAGGATCTACGAATTCCCCCTAGTTATTCAAAAACTTTCCAAGGTCCGCCTCACGGTATCCAAGTTGAAAGGGATAAGTTGAACAAGTATGGTCGTCCTTTATTGGGATGTACTATTAAACCAAAATTGGGATTATCCGCAAAAAATTACGGTAGAGCGTGTTATGAGTGTCTA----------------------------------------------------------------------------------------------------------------------------------------------------------------------------------------------------------------------------------------------------------------------------------------------------------------------------------------------------------TTCTTTATG------GATCCTCTTATGCATTATGTTCGATATCAAGGAAAGGCAGTTCTTGCATCAAAAGGAACTCTTCTTTTGAAGAAGAAATGGAAATCTTACCTTGTCAATTTCTCGCAATATTTTATCTCTTTTTGGACTCAACCACAAAGGATCCGCCTAAACCAATTAACAAACTCTTGCTTCGATTTCCTGGGGTACCTTTCAAGTGTACCAATAAATACTTTGTTAGTAAGGAATCAAATGCTGGAGAATTCTTTTCTAATAGATACTCGAATGAAAAAATTCGATACCACAGTCCCTGCTACTCCCCTCGTTGGATCCTTATCAAAAGCTCAATTTTGTACTGGATCAGGGCATCCTATTAGTAAACCCGTTTGGACCGATTTATCAGATTGGGATATTCTTGATCGTTTTGGTCAGATATGTAGAAATCTTTTTCATTAT----------GCAGAA----------------------------------------TCCCGCGAACCATCGAGTTTTTGAACGCAAGTTGCGCCCGAGGCCTTCTGGCTGAGGGCACGTCTGCCTGGGCGTCACGCCAAAAGACACTCCCAA--------CCC---ATCCATGGGGGAAGGACGTGGTGTTTGGCTCCCCGTGCTGTATGGT-GCGGTGGGCCGAAGTTTGGGCTGCCGGCATAGCTTGTCGGGCACCGCACG-TGGTGGGCGACATCT-TAGTTGTTCTCGGTGTAGTGTCTCGGCACGCAGTTGGCTCGTTGGCCCTAACGACCCATACGTGACCGAAGTGCTCTGT-CACTCGGACCGCGACCCCAGGTCAGGCGGGA--CTACCCGCTGAGTTTAA
>Cenchrus_ciliaris2
-AGTGTTGGATTTAAAGCTGGTGTTAAGGATTATAAATTGACTTACTACACCCCGGAGTACGAAACCAAGGATACTGATATCTTGGCAGCATTCCGAGTAACTCCTCAGCCCGGGGTTCCGCCTGAAGAAGCAGGGGCTGCAGTAGCTGCGGAATCTTCTACTGGTACATGGACAACCGTTTGGACTGATGGACTTACCAGTCTTGATCGTTACAAAGGACGATGCTATCACATTGAGCCCGTTCCTGGGGAGGCGGATCAATATATCTGTTATATAGCTTATCCATTAGACCTATTTGAAGAGGGTTCTGTTACTAACATGTTTACTTCCATTGTGGGTAACGTGTTTGGTTTCAAAGCCCTACGCGCTCTACGTTTGGAGGATCTACGAATTCCCCCTAGTTATTCAAAAACTTTCCAAGGTCCGCCTCACGGTATCCAAGTTGAAAGGGATAAGTTGAACAAGTATGGTCGTCCTTTATTGGGATGTACTATTAAACCAAAATTGGGATTATCCGCAAAAAATTACGGTAGAGCGTGTTATGAGTGTCTAACTCCTTGAATACCGGATTCAAGATGTTCCATCTTTGCATTTATTGCGATTCTTTCTCAACTATTATTCGAATTGGAATAGTCTTATTACTTCAATGAAATCGATTTTTCTTTTG------AAAAAAGAAAATAAAAGACTATT------------------------TCGATTCCTATATAACTCTTATGTATCAGAATATGAATTTTTCTTGTTGTTTCTTCGTAAACAATCTTCTTGCTTACGATTAACATCTTCTGGAACCTTTCTGGAACGAATCCACTTTTCTGGAAAGATGGAACATTTTGGGGTAATGTACCCAGAGTTTTTTCGGAAAACCATATGGTTCTTTATG------GATCCTCTTATGCATTATGTTCGATATCAAGGAAAGGCAGTTCTTGCATCAAAAGGAACTCTTCTTTTGAAGAAGAAATGGAAATCTTACCTTGTCAATTTCTCGCAATATTTTATCTCTTTTTGGACTCAACCACAAAGGATCCGCCTAAACCAATTAACAAACTCTTGCTTCGATTTCCTGGGGTACCTTTCAAGTGTACCAATAAATACTTTGTTAGTAAGGAATCAAATGCTGGAGAATTCTTTTCTAATAGATACTCGAATGAAAAAATTCGATACCACAGTCCCTGCTACTCCCCTCGTTGGATCCTTATCAAAAGCTCAATTTTGTACTGGATCAGGGCATCCTATTAGTAAACCCGTTTGGACAGATTTATCAGATTGGGATATTCTTGATCGTTTTGGTCAGATATGTAGAAATCTTTTTCATTATCATAGTGGATGCAGAA----------------------------------------TCCCGCGAACCATCGAGTTTTTGAACGCAAGTTGCGCCCGAGGCCTTCTGGCTGAGGGCACGTCTGCCTGGGCGTCACGCCAAAAGACACTCCCAA--------CCC---ATCCATGGGGGAAGGACGTGGTGTTTGGCTCCCCGTGCTGTATGGT-GCGGTGGGCCGAAGTTTGGGCTGCCGGCATAGCTTGTCGGGCACCGCACG-TGGTGGGCGACATCT-TAGTTGTTCTCGGTGTAGTGTCTCGGCACGCAGTTGGCTCGTTGGCCCTAACGACCCATACGTGACCGAAGTGCTCTGT-CACTCGGACCGCGACCCCAGGTCAGGCGGGA--CTACCCGCTGAGTTTAA
>Cymbopogon_jwarancusa1
AAGTGTTGGATTTAAAGCTGGTGTTAAGGATTATAAATTGACTTACTACACCCCGGAGTACGAAACCAAGGATACTGATATCTTGGCAGCATTCCGAGTAACTCCTCAGCTCGGGGTTCCGCCTGAAGAAGCAGGAGCTGCAGTAGCTGCGGAATCTTCTACTGGTACATGGACAACTGTTTGGACTGATGGACTTACCAGTCTTGATCGTTACAAAGGACGATGCTATCACATCGAGCCCGTTCCTGGGGACCCAGATCAATATATCTGTTATGTAGCTTATCCATTAGACCTATTTGAAGAGGGTTCTGTTACTAACATGTTTACTTCCATTGTGGGTAACGTATTTGGTTTCAAAGCCTTACGCGCTCTACGTTTGGAGGATCTACGAATTCCCCCTGCTTATGCAAAAACTTTCCAAGGTCCGCCTCACGGTATCCAAGTTGAAAGGGATAAGTTGAACAAGTACGGTCGTCCTTTATTGGGATGTACTATTAAACCAAAATTGGGATTATCCGCAAAAAATTATGGTAGAGCGTGTTATGAGTGTCTAACTCCTTGAATACCGGATTCAAGATGTTCCCTCTTTGCATTTATTGCGATTCTTTCTCCACTATTATTCGAATTGGAATATTCTTATTACTTCAATGAAATCTATTTTTCTTTTT------TCAAAAGAAAATAAAAGACTATT------------------------TCGATTCCTATATAACTCTTATGTATCAGAATATGAATTTTTCTTGTTGTTTTTTCGTAAACAATCTTCTTGCTTACGATTAACATCTTCTGGAACCTTTCTGGAACGAATCATCTTTTCTGGGAAGATGGAACATTTTGGTGTAATGTACCCGGGGTTTTTTCGGAAAACCGTATGGTTCTTTATG------GATCCTCTTATGCATTATGTTCGATATCAAGGAAAGGCAATTCTTGCATCAAAAGGCACTCTTCTTTTGAAGAAGAAATGGAAATCTTACCTTGTCAATTTCTCGCAATATTTTTTATCTTTTTGGACTCAACCACAAAGGATTCGTCTAAACCAATTAACAAACTCTTGCTTCGATTTTCTGGGGTACCTTTCAAGTGTACCAATAAATACTTTGTTAGTAAGGAATCAAATGCTGGAGAATTCTTTTCTAATAGATACTCGAATGAAAAAATTCGATACCACAGTTCCTGCAACTCCCCTCGTTGGATCCTTATCAAAAGCTCAATTTTGTACTGGATCGGGGCATCCTATTAGTAAACCCGTTTGGACTGATTTATCAGATTGGGATATTCTTGATCGTTTTGGTCGGATATGTAGAAATCTTTTTCATTA------------------------------------------------------------------TCATAGTGGAT----GTGCAAGTTGCGCCCGAAGCCTTCGGGCTAAGGGCACGTCTGCTTGGGTGTCACGC--AATGTCGCTCTCCA--------CTCCATATTGATTGGATGAGCGTATGATGGTCTCCCGTGAGCTTTCTTTGCTTGTGGTTGGCCTAAACATGAGTCCTCGGTGCGAATTGT--GCCACGGTCTT-AGGTGGTCGAAACCCTGAAGGATCGT--GTGCCCATTTTAGCCATAGAGAGGAACTTGCAACCCTAGAG-------CATGTCGATCTCGACTTGC-NAAT---GACGCGACCCCAGGTCAGGCGGGA--TCACCCGCTGAGTTTAA
>Cymbopogon_jwarancusa2
-AGTGTTGGATTTAAAGCTGGTGTTAAGGATTATAAATTGACTTACTACACCCCGGAGTACGAAACCAAGGATACTGATATCTTGGCAGCATTCCGAGTAACTCCTCAGCTCGGGGTTCCGCCTGAAGAAGCAGGAGCTGCAGTAGCTGCGGAATCTTCTACTGGTACATGGACAACTGTTTGGACTGATGGACTTACCAGTCTTGATCGTTACAAAGGACGATGCTATCACATCGAGCCCGTTCCTGGGGACCCAGATCAATATATCTGTTATGTAGCTTATCCATTAGACCTATTTGAAGAGGGTTCTGTTACTAACATGTTTACTTCCATTGTGGGTAACGTATTTGGTTTCAAAGCCTTACGCGCTCTACGTTTGGAGGATCTACGAATTCCCCCTGCTTATGCAAAAACTTTCCAAGGTCCGCCTCACGGTATCCAAGTTGAAAGGGATAAGTTGAACAAGTACGGTCGTCCTTTATTGGGATGTACTATTAAACCAAAATTGGGATTATCCGCAAAAAATTATGGTAGAGCGTGTTATGAGTGTCTAACTCCTTGAATACCGGATTCAAGATGTTCCCTCTTTGCATTTATTGCGATTCTTTCTCCACTATTATTCGAATTGGAATATTCTTATTACTTCAATGAAATCTATTTTTCTTTTT------TCAAAAGAAAATAAAAGACTATT------------------------TCGATTCCTATATAACTCTTATGTATCAGAATATGAATTTTTCTTGTTGTTTTTTCGTAAACAATCTTCTTGCTTACGATTAACATCTTCTGGAACCTTTCTGGAACGAATCATCTTTTCTGGGAAGATGGAACATTTTGGTGTAATGTACCCGGGGTTTTTTCGGAAAACCGTATGGTTCTTTATG------GATCCTCTTATGCATTATGTTCGATATCAAGGAAAGGCAATTCTTGCATCAAAAGGCACTCTTCTTTTGAAGAAGAAATGGAAATCTTACCTTGTCAATTTCTCGCAATATTTTTTATCTTTTTGGACTCAACCACAAAGGATTCGTCTAAACCAATTAACAAACTCTTGCTTCGATTTTCTGGGGTACCTTTCAAGTGTACCAATAAATACTTTGTTAGTAAGGAATCAAATGCTGGAGAATTCTTTTCTAATAGATACTCGAATGAAAAAATTCGATACCACAGTTCCTGCAACTCCCCTCGTTGGATCCTTATCAAAAGCTCAATTTTGTACTGGATCGGGGCATCCTATTAGTAAACCCGTTTGGACTGATTTATCAGATTGGGATATTCTTGATCGTTTTGGTCGGATATGTAGAAATCTTTTTCATTA------------------------------------------------------------------TCATAGTGGAT----GTGCAAGTTGCGCCCGAAGCCTTCGGGCTAAGGGCACGTCTGCTTGGGTGTCACGC--AATGTCGCTCTCCA--------CTCCATATTGATTGGATGAGCGTATGATGGTCTCCCGTGAGCTTTCTTTGCTTGTGGTTGGCCTAAACATGAGTCCTCGGTGCGAATTGT--GCCACGGTCTT-AGGTGGTCGAAACCCTGAAGGATCGT--GTGCCCATTTTAGCCATAGAGAGGAACTTGCAACCCTAGAG-------CATGTCGATCTCGACTTGC-NAAT---GACGCGACCCCAGGTCAGGCGGGA--TCACCCGCTGAGTTTAA
>Cymbopogon_jwarancusa3
-AGTGTTGGATTTAAAGCTGGTGTTAAGGATTATAAATTGACTTACTACACCCCGGAGTACGAAACCAAGGATACTGATATCTTGGCAGCATTCCGAGTAACTCCTCAGCTCGGGGTTCCGCCTGAAGAAGCAGGAGCTGCAGTAGCTGCGGAATCTTCTACTGGTACATGGACAACTGTTTGGACTGATGGACTTACCAGTCTTGATCGTTACAAAGGACGATGCTATCACATCGAGCCCGTTCCTGGGGACCCAGATCAATATATCTGTTATGTAGCTTATCCATTAGACCTATTTGAAGAGGGTTCTGTTACTAACATGTTTACTTCCATTGTGGGTAACGTATTTGGTTTCAAAGCCTTACGCGCTCTACGTTTGGAGGATCTACGAATTCCCCCTGCTTATGCAAAAACTT-----------------------------------------------------------------------------------------------------------------------------------------ACTCCTTGAATACCGGATTCAAGATGTTCCCTCTTTGCATTTATTGCGATTCTTTCTCCACTATTATTCGAATTGGAATATTCTTATTACTTCAATGAAATCTATTTTTCTTTTT------TCAAAAGAAAATAAAAGACTATT------------------------TCGATTCCTATATAACTCTTATGTATCAGAATATGAATTTTTCTTGTTGTTTTTTCGTAAACAATCTTCTTGCTTACGATTAACATCTTCTGGAACCTTTCTGGAACGAATCATCTTTTCTGGGAAGATGGAACATTTTGGTGTAATGTACCCGGGGTTTTTTCGGAAAACCGTATGGTTCTTTATG------GATCCTCTTATGCATTATGTTCGATATCAAGGAAAGGCAATTCTTGCATCAAAAGGCACTCTTCTTTTGAAGAAGAAATGGAAATCTTACCTTGTCAATTTCTCGCAATATTTTTTATCTTTTTGGACTCAACCACAAAGGATTCGTCTAAACCAATTAACAAACTCTTGCTTCGATTTTCTGGGGTACCTTTCAAGTGTACCAATAAATACTTTGTTAGTAAGGAATCAAATGCTGGAGAATTCTTTTCTAATAGATACTCGAATGAAAAAATTCGATACCACAGTTCCTGCAACTCCCCTCGTTGGATCCTTATCAAAAGCTCAATTTTGTACTGGATCGGGGCATCCTATTAGTAAACCCGTTTGGACTGATTTATCAGATTGGGATATTCTTGATCGTTTTGGTCGGATATGTAGAAATCTTTTTCATTA------------------------------------------------------------------TCATAGTGGAT----GTGCAAGTTGCGCCCGAAGCCTTCGGGCTAAGGGCACGTCTGCTTGGGTGTCACGC--AATGTCGCTCTCCA--------CTCCATATTGATTGGATGAGCGTATGATGGTCTCCCGTGAGCTTTCTTTGCTTGTGGTTGGCCTAAACATGAGTCCTCGGTGCGAATTGT--GCCACGGTCTT-AGGTGGTCGAAACCCTGAAGGATCGT--GTGCCCATTTTAGCCATAGAGAGGAACTTGCAACCCTAGAG-------CATGTCGATCTCGACTTGC-NAAT---GACGCGACCCCAGGTCAGGCGGGA--TCACCCGCTGAGTTTAA
>Lasiurus_scindicus1
AAGTGTTGGATTTAAAGCTGGTGTTAAGGATTATAAATTGACTTACTACACCCCGGAGTACGAAACCAAGGATACTGATATCTTGGCAGCATTCCGAGTAACTCCTCAGCTCGGGGTTCCGCCTGAAGAAGCAGGAGCTGCAGTAGCTGCGGAATCTTCTACTGGTACATGGACAACTGTTTGGACTGATGGACTTACCAGTCTTGATCGTTACAAAGGACGATGCTATCACATCGAGCCCGTTCCTGGAGAACCAGATCAATATATCTGTTATGTAGCTTATCCATTAGACCTATTTGAAGAGGGTTCTGTTACTAACATGTTTACTTCCATTGTGGGTAACGTATTTGGTTTCAAAGCCTTACGCGCTCTACGTTTGGAGGATCTACGAATTCCCCCTGCTTATTCAAAAACTTTCCAAGGTCCGCCTCACGGTATCCAAGTTGAAAGGGATAAGTTGAACAAGTACGGTCGTCCTTTATTGGGATGTACTATTAAACCAAAATTGGGATTACCCGCAAAAAATTACGGTAGAGCGTGTTATGAGTGTCTAACTCCTTGAATACCGGATTCAAGATGTTCCGTCTTTGCATTTATTGCGATTCTTTCTCCACTATTATTCGAATTGGAATAGTCTTATTACTTCAATGAAATCCATTTTTCTTTTG------AAAAAAGAAAATAAAAGACTATT------------------------TCGATTCCTATATAACTCTTATGTATCAGAATATGAATTTTTCTTGTTGTTTCTTCGTAAACAATCTTCTTGCTTACGATTAACATCTTCTGGAACCTTTCTGGAACGAATCATCTTTTCTGGGAAGATGGAACATTTTGGTGTAATGTACCCGGGGTTTTTTCGGAAAACCATATGGTTCTTTATG------GATCCTCTTATGCATTATGTTCGATATCAAGGAAAGGCAATTCTTGCATCAAAAGGCACTCTTCTTTTGAAGAAGAAATGGAAATCTTACCTTGTCAATTTCTCGCAATATTTTTTCTCTTTTTGGACTCAACCACAAAGGATTCGTCTAAACCAATTAACAAACTCTTGCTTCGATTTTCTGGGGTACCTTTCAAGTGTACCAATAAATACTTTGTTAGTAAGGAATCAAATGCTGGAGAATTCTTTTCTAATAGATACTCGAATGAAAAAATTCGATACCACAGTCCCTGCAACTCCCCTCGTTGGATCCTTATCAAAAGCTCAATTTTGTACTGGATCAGGGCATCCTATTAGTAAACCCGTTTGGACTGATTTATCAGATTGGGATATTCTTGATCGTTTTGGTCGGATATGTAGAAATCTTTTTCATTA-----------GCAGAA----------------------------------------TCCCGCGAACCATCGAGTTTTTGAACGCAAGTTGCGCCCGAGGCCTTCCGGTTGAGGGCACGTCTGCCTGGGCGTCACGCCAAAAGACACTCCCAA--------CCC---ACCC-TCGGGGAGGGACGTGGTGTTTGGCCTCCCGTGCCACAGCGC-GCGGTGGGCCGAAGTTGGGGCTGCCGGCGAATCGTGTCGGGCACAGCACA-TGGTGGGCGACACCTATAGTTGTTCTCGGTGCAGCGCCTCGGCGAACGGCCGGCGCGTCAGCCCTAAGGACCCATCGAGCACCGCAGCGCATCGT-CGCTCGGACCGCGACCCCAGGTCAGTCGGGA--CTACCCGCTGAGTTTAA
>Lasiurus_scindicus2
-AGTGTTGGATTTAAAGCTGGTGTTAAGGATTATAAATTGACTTACTACACCCCGGAGTACGAAACCAAGGATACTGATATCTTGGCAGCATTCCGAGTAACTCCTCAGCTCGGGGTTCCGCCTGAAGAAGCAGGAGCTGCAGTAGCTGCGGAATCTTCTACTGGTACATGGACAACTGTTTGGACTGATGGACTTACCAGTCTTGATCGTTACAAAGGACGATGCTATCACATCGAGCCCGTTCCTGGAGAACCAGATCAATATATCTGTTATGTAGCTTATCCATTAGACCTATTTGAAGAGGGTTCTGTTACTAACATGTTTACTTCCATTGTGGGTAACGTATTTGGTTTCAAAGCCTTACGCGCTCTACGTTTGGAGGATCTACGAATTCCCCCTGCTTATTCAAAAACTTTCCAAGGTCCGCCTCACGGTATCCAAGTTGAAAGGGATAAGTTGAACAAGTACGGTCGTCCTTTATTGGGATGTACTATTAAACCAAAATTGGGATTATCCGCAAAAAATTACGGTAGAGCGTGTTATGAGTGTCTAACTCCTTGAATACCGGATTCAAGATGTTCCGTCTTTGCATTTATTGCGATTCTTTCTCCACTATTATTCGAATTGGAATAGTCTTATTACTTCAATGAAATCCATTTTTCTTTTG------AAAAAAGAAAATAAAAGACTATT------------------------TCGATTCCTATATAACTCTTATGTATCAGAATATGAATTTTTCTTGTTGTTTCTTCGTAAACAATCTTCTTGCTTACGATTAACATCTTCTGGAACCTTTCTGGAACGAATCATCTTTTCTGGGAAGATGGAACATTTTGGTGTAATGTACCCGGGGTTTTTTCGGAAAACCATATGGTTCTTTATG------GATCCTCTTATGCATTATGTTCGATATCAAGGAAAGGCAATTCTTGCATCAAAAGGCACTCTTCTTTTGAAGAAGAAATGGAAATCTTACCTTGTCAATTTCTCGCAATATTTTTTCTCTTTTTGGACTCAACCACAAAGGATTCGTCTAAACCAATTAACAAACTCTTGCTTCGATTTTCTGGGGTACCTTTCAAGTGTACCAATAAATACTTTGTTAGTAAGGAATCAAATGCTGGAGAATTCTTTTCTAATAGATACTCGAATGAAAAAATTCGATACCACAGTCCCTGCAACTCCCCTCGTTGGATCCTTATCAAAAGCTCAATTTTGTACTGGATCAGGGCATCCTATTAGTAAACCCGTTTGGACTGATTTATCAGATTGGGATATTCTTGATCGTTTTGGTCGGATATGTAGAAATCTTTTTCATTA-----------GCAGAA----------------------------------------TCCCGCGAACCATCGAGTTTTTGAACGCAAGTTGCGCCCGAGGCCTTCCGGTTGAGGGCACGTCTGCCTGGGCGTCACGCCAAAAGACACTCCCAA--------CCC---ACCC-TCGGGGAGGGACGTGGTGTTTGGCCTCCCGTGCCACAGCGC-GCGGTGGGCCGAAGTTGGGGCTGCCGGCGAATCGTGTCGGGCACAGCACA-TGGTGGGCGACACCTATAGTTGTTCTCGGTGCAGCGCCTCGGCGAACGGCCGGCGCGTCAGCCCTAAGGACCCATCGAGCACCGCAGCGCATCGT-CGCTCGGACCGCGACCCCAGGTCAGTCGGGA--CTACCCGCTGAGTTTAA
>Lasiurus_scindicus3
-AGTGTTGGATTTAAAGCTGGTGTTAAGGATTATAAATTGACTTACTACACCCCGGAGTACGAAACCAAGGATACTGATATCTTGGCAGCATTCCGAGTAACTCCTCAGCTCGGGGTTCCGCCTGAAGAAGCAGGAGCTGCAGTAGCTGCGGAATCTTCTACTGGTACATGGACAACTGTTTGGACTGATGGACTTACCAGTCTTGATCGTTACAAAGGACGATGCTATCACATCGAGCCCGTTCCTGGAGAACCAGATCAATATATCTGTTATGTAGCTTATCCATTAGACCTATTTGAAGAGGGTTCTGTTACTAACATGTTTACTTCCATTGTGGGTAACGTATTTGGTTTCAAAGCCTTACGCGCTCTACGTTTGGAGGATCTACGAATTCCCCCTGCTTATTCAAAAACTTTCCAAGGTCCGCCTCACGGTATCCAAGTTGAAAGGGATAAGTTGAACAAGTACGGTCGTCCTTTATTGGGATGTACTATTAAACCAAAATTGGGATTATCCGCAAAAAATTACGGTAGAGCGTGTTATGAGTGTCTAACTCCTTGAATACCGGATTCAAGATGTTCCGTCTTTGCATTTATTGCGATTCTTTCTCCACTATTATTCGAATTGGAATAGTCTTATTACTTCAATGAAATCCATTTTTCTTTTG------AAAAAAGAAAATAAAAGACTATT------------------------TCGATTCCTATATAACTCTTATGTATCAGAATATGAATTTTTCTTGTTGTTTCTTCGTAAACAATCTTCTTGCTTACGATTAACATCTTCTGGAACCTTTCTGGAACGAATCATCTTTTCTGGGAAGATGGAACATTTTGGTGTAATGTACCCGGGGTTTTTTCGGAAAACCATATGGTTCTTTATG------GATCCTCTTATGCATTATGTTCGATATCAAGGAAAGGCAATTCTTGCATCAAAAGGCACTCTTCTTTTGAAGAAGAAATGGAAATCTTACCTTGTCAATTTCTCGCAATATTTTTTCTCTTTTTGGACTCAACCACAAAGGATTCGTCTAAACCAATTAACAAACTCTTGCTTCGATTTTCTGGGGTACCTTTCAAGTGTACCAATAAATACTTTGTTAGTAAGGAATCAAATGCTGGAGAATTCTTTTCTAATAGATACTCGAATGAAAAAATTCGATACCACAGTCCCTGCAACTCCCCTCGTTGGATCCTTATCAAAAGCTCAATTTTGTACTGGATCAGGGCATCCTATTAGTAAACCCGTTTGGACTGATTTATCAGATTGGGATATTCTTGATCGTTTTGGTCGGATATGTAGAAATCTTTTTCATTA-----------GCAGAA----------------------------------------TCCCGCGAACCATCGAGTTTTTGAACGCAAGTTGCGCCCGAGGCCTTCCGGTTGAGGGCACGTCTGCCTGGGCGTCACGCCAAAAGACACTCCCAA--------CCC---ACCC-TCGGGGAGGGACGTGGTGTTTGGCCTCCCGTGCCACAGCGC-GCGGTGGGCCGAAGTTGGGGCTGCCGGCGAATCGTGTCGGGCACAGCACA-TGGTGGGCGACACCTATAGTTGTTCTCGGTGCAGCGCCTCGGCGAACGGCCGGCGCGTCAGCCCTAAGGACCCATCGAGCACCGCAGCGCATCGT-CGCTCGGACCGCGACCCCAGGTCAGTCGGGA--CTACCCGCTGAGTTTAA
