# Supplementary material for: Assessing universality of DNA barcoding in geographically isolated selected desert medicinal species of Fabaceae and Poaceae
Source: PeerJ. 2018 Mar 13;6:e4499. doi: 10.7717/peerj.4499 (PMC5855882; doi:10.7717/peerj.4499)
Supplement: Supplemental Information 12 [file peerj-06-4499-s012.xlsx]

## Sheet: Sheet1
K2P(%)	intraspecific	interspecific
<0.00	46
1.0-2.0
2.0-3.0
3.0-4.0
4.0-5.0
5.0-6.0
6.0-7.0
7.0-8.0	4
8.0-9.0		6
9.0-10.0		12
10.0-11.0
11.0-12.0
12.0-13.0
13.0-14.0
14.0-15.0
15.0-16.0
16.0-17.0
17.0-18.0
18.0-19.0
19.0-20.0
20.0-21.0
21.0-22.0
22.0-23.0
23.0-24.0
24.0-25.0
25.0-26.0
26.0-27.0
27.0-28.0
28.0-29.0
29.0-30.0
30.0-31.0
31.0-32.0		12
32.0-33.0
33.0-34.0		18
34.0-35.0
35.0-36.0
36.0-37.0
37.0-38.0
38.0-39.0
39.0-40.0
40.0-41.0
41.0-42.0		12
