# Supplementary material for: Assessing universality of DNA barcoding in geographically isolated selected desert medicinal species of Fabaceae and Poaceae
Source: PeerJ. 2018 Mar 13;6:e4499. doi: 10.7717/peerj.4499 (PMC5855882; doi:10.7717/peerj.4499)
Supplement: Supplemental Information 15 [file peerj-06-4499-s015.xlsx]

## Sheet: Sheet1
K2P(%)	intraspecific	interspecific
< 0.00	30
0.00-0.5	2
0.5-1.0
1.0-1.5	4
1.5-2.0
2.0-2.5	4
2.5-3.0	4
3.0-3.5
3.5-4.0
4.0-4.5
4.5-5.0		6
5.0-5.5		12
5.5-6.0
6.0-6.5
6.5-7.0
7.0-7.5
7.5-8.0
8.0-8.5
8.5-9.0		6
9.0-9.5	4
9.5-10.0
10.0-10.5
10.5-11.0
11.0-11.5
11.5-12.0		6
12.0-12.5		12
12.5-13.0
13.0-13.5
13.5-14.0
14.0-14.5
14.5-15.0		6
15.0-15.5
15.5-16.0		6
16.0-16.5
16.5-17.0		6
17.0-17.5
17.5-18.0
18.0-18.5
18.5-19.0		4
19.0-19.5
19.5-20.0
20.0-20.5		4
20.5-21.0
21.0-21.5
21.5-22.0		2
22.0-22.5		2
