# Supplementary material for: Assessing universality of DNA barcoding in geographically isolated selected desert medicinal species of Fabaceae and Poaceae
Source: PeerJ. 2018 Mar 13;6:e4499. doi: 10.7717/peerj.4499 (PMC5855882; doi:10.7717/peerj.4499)
Supplement: Supplemental Information 16 [file peerj-06-4499-s016.xlsx]

## Sheet: Sheet1
K2P(%)	intraspecific	interspecific
< 0.00	38
0.00-0.5	8
0.5-1.0
1.0-1.5	4
1.5-2.0
2.0-2.5
2.5-3.0	4
3.0-3.5
3.5-4.0		6
4.0-4.5		12
4.5-5.0
5.0-5.5
5.5-6.0
6.0-6.5		6
6.5-7.0
7.0-7.5
7.5-8.0		4
8.0-8.5		2
8.5-9.0
9.0-9.5
9.5-10.0
10.0-10.5		12
10.5-11.0
11.0-11.5		8
11.5-12.0		4
12.0-12.5		12
12.5-13.0		6
