# Supplementary material for: Assessing universality of DNA barcoding in geographically isolated selected desert medicinal species of Fabaceae and Poaceae
Source: PeerJ. 2018 Mar 13;6:e4499. doi: 10.7717/peerj.4499 (PMC5855882; doi:10.7717/peerj.4499)
Supplement: Supplemental Information 18 [file peerj-06-4499-s018.xlsx]

## Sheet: Sheet1
K2P(%)	intraspecific	interspecific
< 0.00	30
0.00-0.5	14
0.5-1.0
1.0-1.5	4
1.5-2.0
2.0-2.5
2.5-3.0
3.0-3.5		18
3.5-4.0		6
4.0-4.5
4.5-5.0		2
5.0-5.5		16
5.5-6.0
6.0-6.5
6.5-7.0		12
7.0-7.5		18
